# Supplementary material for: Emergence and Persistent Dominance of SARS-CoV-2 Omicron BA.2.3.7 Variant, Taiwan
Source: Emerg Infect Dis. 2023 Apr;29(4):792–6. doi: 10.3201/eid2904.221497 (PMC10045703; doi:10.3201/eid2904.221497)
Supplement: Appendix 2 — Sequences retrieved from GISAID and GenBank for emergence and persistent dominance of SARS-CoV-2 Omicron BA.2.3.7 variant, Taiwan. [file 22-1497-Techapp-s2.xlsx]

## Sheet: Appendix 2
Article DOI: http://doi.org/10.3201/eid2904.221497
Emergence and Persistent Dominance of SARS-CoV-2 Omicron BA.2.3.7 Variant, Taiwan
Appendix 2: Acknowledgment of public sequences retrieved from GISAID (http://platform.gisaid.org) and National Center for Biotechnology Information’s DNA sequence database (GenBank; https://www.ncbi.nlm.nih.gov/genbank).
strain	gisaid_epi_isl	genbank_accession	originating_lab	submitting_lab	authors
Wuhan/WH01/2019	EPI_ISL_406798	LR757998	BGI, Institute of Microbiology, Chinese Academy of Sciences, Shandong First Medical University and General Hospital of Central Theater Command of People's Liberation Army of China	Beijing Genome Institute	Hunter et al
Wuhan-Hu-1/2019	EPI_ISL_402125	MN908947	-	-	Wu et al
Wales/ALDP-BCAAEB/2020	EPI_ISL_710749	OD905542	Lighthouse Lab in Alderley Park	Wellcome Sanger Institute	Wynn et al
hCoV-19/Vietnam/NHTD-OUCRU2815/2022	EPI_ISL_13298595	-	National Hospital for Tropical Diseases	Oxford University Clinical Research Unit, Hanoi, Vietnam	Pham Ngoc Thach, Van Dinh Trang, Le Van Duyet, Nguyen Thi Kim Chi, Vu Ngoc Lien, Nguyen Thi Hang, Nguyen My Hanh, Nguyen Thi Hong Phuong, Tran Thi Van Dung, Ngo Thi Thu Hang, Nguyen Thi Nhu Ha, Luu Thi Dieu Lien, Nguyen Thu Trang, Nguyen Thi Hong Thuong, Trinh Cong Dien, Trinh Son Tung, Thomas Kesteman, Nguyen Thi Tam, H.Rogier van Doorn on behalf of the OUCRU COVID-19 research group
Vero/RUS/Dubrovka-37/2021	-	ON380441	-	-	Faizuloev et al
USA/WI-UW-189/2020	EPI_ISL_428285	MT706317	Milwaukee Public Health Department	UW-Madison	Moreno et al
hCoV-19/USA/WA-UW-22050797001/2022	EPI_ISL_13042178	-	UW Virology Lab	UW Virology Lab	Pavitra Roychoudhury, Pooneh Hajian, Seffir T. Wendm, Shah Mohamed Bakhash, Sarai Luna, Isabel Arnould, Hong Xie, Sean Ellis, Saraswathi Sathees, Keith R Jerome, Alexander Greninger
USA/WA-UW-2021041573410/2021	EPI_ISL_1826154	MZ240582	-	-	Roychoudhury et al
USA/WA-UW-2021041407333/2021	EPI_ISL_1785896	MZ233339	-	-	Roychoudhury et al
hCoV-19/USA/WA-S20291/2022	EPI_ISL_13077945	-	Seattle Flu Study	Seattle Flu Study	Chris D. Frazar, Jover Lee, Erica Ryke, Luis Gamboa, Evan McDermot, Jeremy Stone, Tom Kolar, Peter D. Han, Thomas R. Sibley, Melissa Truong, Caitlin R. Wolf, Michael Boeckh, Janet A. Englund, Barry R. Lutz, Alpana Waghmare, Cecile Viboud, Lea M. Starita, Jay Shendure, Trevor Bedford, Helen Y. Chu
USA/WA-S17899/2022	EPI_ISL_9881504	OM676192	Seattle Flu Study	Seattle Flu Study submission group	Nickerson et al
USA/WA-S1018/2020	EPI_ISL_463508	MT642295	Washington State Department of Health	Seattle Flu Study submission group	Nickerson et al
hCoV-19/USA/WA-PHL-022687/2022	EPI_ISL_13607984	-	Northwest Laboratory	Washington State Department of Health Public Health Laboratories	Drew MacKellar, Philip Dykema, Denny Russell, Holly Halstead, Kathryn Sickles, Kristin Roche, Ardizon Valdez, Claire Howell, Alex Lathum, JohnAric Peterson, Avi Singh, Rebecca Cao
hCoV-19/USA/WA-CDC-UW22060631788/2022	EPI_ISL_13356469	-	UW Virology Lab	UW Virology Lab	Pavitra Roychoudhury, Isabel Arnould, Sarai Luna, Seffir T. Wendm, Pooneh Hajian, Hong Xie, Sean Ellis, Nathan Breit, Keith R Jerome, Patrick Mathias, Alexander Greninger
USA/WA-CDC-UW21070817852/2021	EPI_ISL_3063685	MZ688283	UW Virology Lab	CDC-OAMD	Howard et al
USA/WA-CDC-UW21050348508/2021	EPI_ISL_2104864	MZ217580	UW Virology Lab	CDC-OAMD	Howard et al
USA/WA-CDC-QDX36715281/2022	EPI_ISL_12874489	ON574192	Quest Diagnostics Incorporated	CDC-OAMD	Howard et al
USA/WA-CDC-QDX35136286/2022	EPI_ISL_11863199	ON177504	Quest Diagnostics Incorporated	CDC-OAMD	Howard et al
hCoV-19/USA/WA-CDC-LC0736061/2022	EPI_ISL_13706296	-	Laboratory Corporation of America	Centers for Disease Control and Prevention Division of Viral Diseases, Pathogen Discovery	Dakota Howard, Dhwani Batra, Peter Cook, Jason Caravas, Benjamin Rambo-Martin, Scott Sammons, Yvette Unoarumhi, Matthew Schmerer, Kristine Lacek, Tymeckia Kendall, Victoria Caban Figueroa, Shatavia Morrison, Christopher Gulvick, Minoo Agarwal, Eyad Almasri, Debbie Boles, Ayla Burns, Nuthawin Charoensri, Oren Cohen, Susan Countryman, Mary Cristobal, Bobbi Croy, Suzanne Dale, Hrushikesh Deshmukh, A…
USA/WA-CDC-LC0044750/2021	EPI_ISL_4378085	OK233071	-	-	Howard et al
USA/WA-CDC-2-4044417/2020	EPI_ISL_903955	MW550534	-	-	Queen et al
USA/VT-CDCBI-CRSP_3VZDJZSOUCL3Y4HH/2022	EPI_ISL_10714527	OM917386	Broad Institute Clinical Research Sequencing Platform	Broad Institute Genomic Center for Infectious Diseases	Lemieux et al
USA/VSP1078/2021	EPI_ISL_3022446	MZ578660	-	-	McCormick et al
USA/VA-CDC-LC0259435/2021	EPI_ISL_4484225	OK279472	-	-	Howard et al
USA/UW21040143381/2021	EPI_ISL_10515196	OM897930	-	-	Roychoudhury et al
hCoV-19/USA/UT-UPHL-220607768850/2022	EPI_ISL_13166800	-	Utah Public Health Laboratory	Utah Public Health Laboratory	Erin L. Young, Kelly F. Oakeson, Pooja Gupta, John Arnn, Tom Iverson, Olinto Linares-Perdomo
hCoV-19/USA/UT-UPHL-220607177130/2022	EPI_ISL_13166755	-	Utah Public Health Laboratory	Utah Public Health Laboratory	Erin L. Young, Kelly F. Oakeson, Pooja Gupta, John Arnn, Tom Iverson, Olinto Linares-Perdomo
hCoV-19/USA/UT-UPHL-220530512538/2022	EPI_ISL_13057604	-	Utah Public Health Laboratory	Utah Public Health Laboratory	Erin L. Young, Kelly F. Oakeson, Pooja Gupta, John Arnn, Tom Iverson, Olinto Linares-Perdomo
USA/UT-UPHL-220315872276/2022	-	ON051971	Utah Public Health Laboratory	Utah Public Health Laboratory Infectious Disease submission group	Linares-Perdomo et al
USA/UT-UPHL-210921010790/2021	-	OK254222	Utah Public Health Laboratory	Utah Public Health Laboratory Infectious Disease submission group	Linares-Perdomo et al
USA/UT-UPHL-210820369191/2021	EPI_ISL_3833172	OK039691	Utah Public Health Laboratory	Utah Public Health Laboratory Infectious Disease submission group	Linares et al
USA/UT-UPHL-210721062026/2021	-	MZ647049	Utah Public Health Laboratory	Utah Public Health Laboratory Infectious Disease submission group	Linares-Perdomo et al
USA/UT-UPHL-2104536561/2020	EPI_ISL_2496754	MZ373660	Utah Public Health Laboratory	Utah Public Health Laboratory Infectious Disease submission group	Gallagher et al
USA/UT-UPHL-2104190675/2021	EPI_ISL_2081706	MZ189550	Utah Public Health Laboratory	Utah Public Health Laboratory Infectious Disease submission group	Gallagher et al
USA/UT-CDC-LC0016319/2021	EPI_ISL_1161717	MW706200	-	-	Cook et al
USA/TX-HHD-210713KVI5991/2021	EPI_ISL_2968665	MZ569173	-	-	Penn et al
USA/TX-DSHS-3811/2020	-	MW809221	Texas Department of State Health Services	Texas Department of State Health Services-SARS-CoV-2 submission group	Pokharel et al
USA/TX-DSHS-0564/2020	EPI_ISL_574466	MW093479	Texas Department of State Health Services	Texas Department of State Health Services-SARS-CoV-2 submission group	Tuladhar et al
USA/TX-CDC-STM-ZC2Q6VKJT/2022	-	ON718555	'Helix'	CDC-OAMD	Howard et al
USA/TX-CDC-STM-S5C5FQPH7/2022	-	ON899107	'Helix'	CDC-OAMD	Howard et al
hCoV-19/USA/TX-CDC-STM-HU4B4YA6Y/2022	EPI_ISL_13191405	-	Helix	Centers for Disease Control and Prevention Division of Viral Diseases, Pathogen Discovery	Dakota Howard, Dhwani Batra, Peter Cook, Jason Caravas, Benjamin Rambo-Martin, Scott Sammons, Yvette Unoarumhi, Matthew Schmerer, Kristine Lacek, Tymeckia Kendall, Victoria Caban Figueroa, Helix CA, Shatavia Morrison, Christopher Gulvick, Erisa Sula, Clinton Paden, Duncan MacCannell
hCoV-19/USA/TX-CDC-STM-76E3V82K2/2022	EPI_ISL_13423378	-	Helix	Centers for Disease Control and Prevention Division of Viral Diseases, Pathogen Discovery	Dakota Howard, Dhwani Batra, Peter Cook, Jason Caravas, Benjamin Rambo-Martin, Scott Sammons, Yvette Unoarumhi, Matthew Schmerer, Kristine Lacek, Tymeckia Kendall, Victoria Caban Figueroa, Helix CA, Shatavia Morrison, Christopher Gulvick, Erisa Sula, Clinton Paden, Duncan MacCannell
hCoV-19/USA/TX-CDC-QDX37100883/2022	EPI_ISL_13116042	-	Quest Diagnostics Incorporated	Centers for Disease Control and Prevention Division of Viral Diseases, Pathogen Discovery	Dakota Howard, Dhwani Batra, Peter Cook, Jason Caravas, Benjamin Rambo-Martin, Scott Sammons, Yvette Unoarumhi, Matthew Schmerer, Kristine Lacek, Tymeckia Kendall, Victoria Caban Figueroa, Shatavia Morrison, Christopher Gulvick, Erisa Sula, S. Rosenthal, A. Gerasimova, R. Kagan, B. Anderson, M. Hua, Y. Liu, L. Bernstein, K. Livingston, A. Perez, I. Shlyakhter, R. Rolando, R. Owen, P. Tanpaiboon, …
hCoV-19/USA/TX-CDC-QDX37100882/2022	EPI_ISL_13117114	-	Quest Diagnostics Incorporated	Centers for Disease Control and Prevention Division of Viral Diseases, Pathogen Discovery	Dakota Howard, Dhwani Batra, Peter Cook, Jason Caravas, Benjamin Rambo-Martin, Scott Sammons, Yvette Unoarumhi, Matthew Schmerer, Kristine Lacek, Tymeckia Kendall, Victoria Caban Figueroa, Shatavia Morrison, Christopher Gulvick, Erisa Sula, S. Rosenthal, A. Gerasimova, R. Kagan, B. Anderson, M. Hua, Y. Liu, L. Bernstein, K. Livingston, A. Perez, I. Shlyakhter, R. Rolando, R. Owen, P. Tanpaiboon, …
USA/TX-CDC-QDX25890825/2021	EPI_ISL_4368055	OK249249	-	-	Howard et al
USA/TX-CDC-QDX24603711/2021	EPI_ISL_4370309	OK250592	-	-	Howard et al
USA/TX-CDC-QDX23916643/2021	EPI_ISL_1906845	MZ090520	-	-	Howard et al
USA/TX-CDC-QDX22285247/2021	EPI_ISL_1220717	MW728733	-	-	Cook et al
USA/TX-CDC-LC0105515/2021	EPI_ISL_3430808	MZ743656	Laboratory Corporation of America	CDC-OAMD	Howard et al
USA/TX-CDC-LC0097101/2021	EPI_ISL_3113239	MZ850683	Laboratory Corporation of America	CDC-OAMD	Howard et al
USA/TX-CDC-LC0073732/2021	EPI_ISL_4381556	OK234786	-	-	Howard et al
USA/TX-CDC-ASC210209149/2021	EPI_ISL_3820902	OK014715	-	-	Howard et al
USA/TX-CDC-2-6050958/2022	-	ON926267	TX-Houston Health Department Laboratory	CDC DVD Genomics and DIscovery Team	Sheth et al
USA/TN-CDC-ASC210736786/2022	EPI_ISL_11491122	ON080515	Aegis Sciences Corporation	CDC-OAMD	Howard et al
USA/TN-CDC-ASC210315284/2021	EPI_ISL_6068505	OL398577	-	-	Howard et al
USA/TN-CDC-ASC210187911/2021	EPI_ISL_3863098	OK010718	-	-	Howard et al
USA/TN-CDC-ASC210016026/2021	EPI_ISL_1513430	MW891840	-	-	Howard et al
USA/TG935688/2020	EPI_ISL_2769301	MZ917842	Sonora Quest Laboratories - Phoenix	The Translational Genomics Research Institute COVID submission group	Bowers et al
USA/SC-COVID21-1563/2021	EPI_ISL_2313023	MZ264360	-	-	Freeman et al
USA/RI-CDCBI-RIDOH_00573/2021	EPI_ISL_1407362	MW834753	Rhode Island Department of Health	Broad Institute Genomic Center for Infectious Diseases	Lemieux et al
USA/RI-CDC-2-4462205/2021	EPI_ISL_2645361	MZ429169	-	-	Sheth et al
USA/PA-CDC-STM-000053943/2021	EPI_ISL_1804343	MZ061111	-	-	Howard et al
USA/PA-CDC-QDX36964190/2022	-	ON636708	Quest Diagnostics Incorporated	CDC-OAMD	Howard et al
hCoV-19/USA/OR-CDC-LC0748914/2022	EPI_ISL_13808012	-	Laboratory Corporation of America	Centers for Disease Control and Prevention Division of Viral Diseases, Pathogen Discovery	Dakota Howard, Dhwani Batra, Peter Cook, Jason Caravas, Benjamin Rambo-Martin, Scott Sammons, Yvette Unoarumhi, Matthew Schmerer, Kristine Lacek, Tymeckia Kendall, Victoria Caban Figueroa, Shatavia Morrison, Christopher Gulvick, Minoo Agarwal, Eyad Almasri, Debbie Boles, Ayla Burns, Nuthawin Charoensri, Oren Cohen, Susan Countryman, Mary Cristobal, Bobbi Croy, Suzanne Dale, Hrushikesh Deshmukh, A…
hCoV-19/USA/NY-PRL-220617_02E19/2022	EPI_ISL_13480419	-	Pandemic Response Lab - NYC	Pandemic Response Lab, R&D	Isabel Fernandez Escapa, Michael Hammerling, Melissa Hopkins, Cybill del Castillo, William Ward, Steven Chase, Simran Chhabria, Sol Rey, Alex Carpio, Simran Gupta, Tiara Rivera, Haiping Hao, Jon Laurent
hCoV-19/USA/NY-PRL-220516_01C10/2022	EPI_ISL_12857056	-	Pandemic Response Lab - NYC	Pandemic Response Lab, R&D	Isabel Fernandez Escapa, Michael Hammerling, Melissa Hopkins, Cybill del Castillo, William Ward, Steven Chase, Simran Chhabria, Sol Rey, Alex Carpio, Simran Gupta, Tiara Rivera, Haiping Hao, Jon Laurent
hCoV-19/USA/NY-NYCPHL-012964/2022	EPI_ISL_13263694	-	DOHMH PHL	New York City Public Health Laboratory	Jade Wang, et al.
USA/NY-CDC-STM-B8FZA7WQA/2022	-	ON991467	-	-	Howard et al
USA/NY-CDC-LC0755132/2022	-	ON977380	Laboratory Corporation of America	CDC-OAMD	Howard et al
hCoV-19/USA/NY-CDC-LC0742959/2022	EPI_ISL_13780329	-	Laboratory Corporation of America	Centers for Disease Control and Prevention Division of Viral Diseases, Pathogen Discovery	Dakota Howard, Dhwani Batra, Peter Cook, Jason Caravas, Benjamin Rambo-Martin, Scott Sammons, Yvette Unoarumhi, Matthew Schmerer, Kristine Lacek, Tymeckia Kendall, Victoria Caban Figueroa, Shatavia Morrison, Christopher Gulvick, Minoo Agarwal, Eyad Almasri, Debbie Boles, Ayla Burns, Nuthawin Charoensri, Oren Cohen, Susan Countryman, Mary Cristobal, Bobbi Croy, Suzanne Dale, Hrushikesh Deshmukh, A…
USA/NY-CDC-LC0564597/2022	EPI_ISL_11528948	ON091312	Laboratory Corporation of America	CDC-OAMD	Howard et al
USA/NY-CDC-LC0178784/2021	EPI_ISL_3746993	MZ989578	-	-	Howard et al
USA/NY-CDC-2-4282720/2021	EPI_ISL_1937606	MZ143754	-	-	Sheth et al
hCoV-19/USA/NV-CDC-STM-SYZPFZGBF/2022	EPI_ISL_13423806	-	Helix	Centers for Disease Control and Prevention Division of Viral Diseases, Pathogen Discovery	Dakota Howard, Dhwani Batra, Peter Cook, Jason Caravas, Benjamin Rambo-Martin, Scott Sammons, Yvette Unoarumhi, Matthew Schmerer, Kristine Lacek, Tymeckia Kendall, Victoria Caban Figueroa, Helix CA, Shatavia Morrison, Christopher Gulvick, Erisa Sula, Clinton Paden, Duncan MacCannell
USA/NV-CDC-FG-261036/2022	EPI_ISL_9941286	OM652229	Fulgent Genetics	CDC-OAMD	Howard et al
USA/NV-CDC-ASC210156638/2021	EPI_ISL_3322135	MZ745067	Aegis Sciences Corporation	CDC-OAMD	Howard et al
USA/NM-UNM-TC222428/2020	EPI_ISL_7018314	OL706939	TriCore Reference Laboratories	The University of New Mexico Health Sciences Center	Domman et al
USA/NM-CDC-ASC210027022/2021	EPI_ISL_1687865	MZ024295	-	-	Howard et al
hCoV-19/USA/NJ-CDC-STM-GNMKC5AMM/2022	EPI_ISL_13259144	-	Helix	Centers for Disease Control and Prevention Division of Viral Diseases, Pathogen Discovery	Dakota Howard, Dhwani Batra, Peter Cook, Jason Caravas, Benjamin Rambo-Martin, Scott Sammons, Yvette Unoarumhi, Matthew Schmerer, Kristine Lacek, Tymeckia Kendall, Victoria Caban Figueroa, Helix CA, Shatavia Morrison, Christopher Gulvick, Erisa Sula, Clinton Paden, Duncan MacCannell
hCoV-19/USA/NJ-CDC-STM-9UPKQ2WEC/2022	EPI_ISL_13505734	-	Helix	Centers for Disease Control and Prevention Division of Viral Diseases, Pathogen Discovery	Dakota Howard, Dhwani Batra, Peter Cook, Jason Caravas, Benjamin Rambo-Martin, Scott Sammons, Yvette Unoarumhi, Matthew Schmerer, Kristine Lacek, Tymeckia Kendall, Victoria Caban Figueroa, Helix CA, Shatavia Morrison, Christopher Gulvick, Erisa Sula, Clinton Paden, Duncan MacCannell
hCoV-19/USA/NJ-CDC-LC0703516/2022	EPI_ISL_13550894	-	Laboratory Corporation of America	Centers for Disease Control and Prevention Division of Viral Diseases, Pathogen Discovery	Dakota Howard, Dhwani Batra, Peter Cook, Jason Caravas, Benjamin Rambo-Martin, Scott Sammons, Yvette Unoarumhi, Matthew Schmerer, Kristine Lacek, Tymeckia Kendall, Victoria Caban Figueroa, Shatavia Morrison, Christopher Gulvick, Minoo Agarwal, Eyad Almasri, Debbie Boles, Ayla Burns, Nuthawin Charoensri, Oren Cohen, Susan Countryman, Mary Cristobal, Bobbi Croy, Suzanne Dale, Hrushikesh Deshmukh, A…
USA/NJ-CDC-LC0593886/2022	EPI_ISL_12595024	ON450672	Laboratory Corporation of America	CDC-OAMD	Howard et al
USA/NJ-CDC-LC0042358/2021	EPI_ISL_1683316	MZ038106	-	-	Howard et al
USA/NJ-CDC-LC0009660/2021	EPI_ISL_1031416	MW641464	-	-	Cook et al
USA/NJ-CDC-ASC210593373/2022	EPI_ISL_9527338	OM517680	Aegis Sciences Corporation	CDC-OAMD	Howard et al
USA/NJ-CDC-ASC210020462/2021	EPI_ISL_1650310	MW968630	-	-	Howard et al
USA/NC-CDC-STM-000047276/2021	EPI_ISL_1690318	MZ006286	-	-	Howard et al
hCoV-19/USA/NC-CDC-QDX36866549/2022	EPI_ISL_13063848	-	Quest Diagnostics Incorporated	Centers for Disease Control and Prevention Division of Viral Diseases, Pathogen Discovery	Dakota Howard, Dhwani Batra, Peter Cook, Jason Caravas, Benjamin Rambo-Martin, Scott Sammons, Yvette Unoarumhi, Matthew Schmerer, Kristine Lacek, Tymeckia Kendall, Victoria Caban Figueroa, Shatavia Morrison, Christopher Gulvick, Erisa Sula, S. Rosenthal, A. Gerasimova, R. Kagan, B. Anderson, M. Hua, Y. Liu, L. Bernstein, K. Livingston, A. Perez, I. Shlyakhter, R. Rolando, R. Owen, P. Tanpaiboon, …
hCoV-19/USA/NC-CDC-QDX36219208/2022	EPI_ISL_12640530	-	Quest Diagnostics Incorporated	Centers for Disease Control and Prevention Division of Viral Diseases, Pathogen Discovery	Dakota Howard, Dhwani Batra, Peter Cook, Jason Caravas, Benjamin Rambo-Martin, Scott Sammons, Yvette Unoarumhi, Matthew Schmerer, Kristine Lacek, Tymeckia Kendall, Victoria Caban Figueroa, Shatavia Morrison, Christopher Gulvick, Erisa Sula, S. Rosenthal, A. Gerasimova, R. Kagan, B. Anderson, M. Hua, Y. Liu, L. Bernstein, K. Livingston, A. Perez, I. Shlyakhter, R. Rolando, R. Owen, P. Tanpaiboon, …
USA/NC-CDC-QDX25890699/2021	EPI_ISL_4373693	OK252743	-	-	Howard et al
USA/NC-CDC-LC0729057/2022	-	ON918145	Laboratory Corporation of America	CDC-OAMD	Howard et al
USA/NC-CDC-LC0657054/2022	-	ON659280	Laboratory Corporation of America	CDC-OAMD	Howard et al
hCoV-19/USA/NC-CDC-LC0615385/2022	EPI_ISL_12764039	-	Laboratory Corporation of America	Centers for Disease Control and Prevention Division of Viral Diseases, Pathogen Discovery	Dakota Howard, Dhwani Batra, Peter Cook, Jason Caravas, Benjamin Rambo-Martin, Scott Sammons, Yvette Unoarumhi, Matthew Schmerer, Kristine Lacek, Tymeckia Kendall, Victoria Caban Figueroa, Shatavia Morrison, Christopher Gulvick, Minoo Agarwal, Eyad Almasri, Debbie Boles, Ayla Burns, Nuthawin Charoensri, Oren Cohen, Susan Countryman, Mary Cristobal, Bobbi Croy, Suzanne Dale, Hrushikesh Deshmukh, A…
USA/NC-CDC-LC0598456/2022	EPI_ISL_12622384	ON468091	Laboratory Corporation of America	CDC-OAMD	Howard et al
USA/NC-CDC-LC0072832/2021	EPI_ISL_4381989	OK235008	-	-	Howard et al
USA/MS-CDC-ASC210002921/2021	EPI_ISL_2243568	MZ260175	-	-	Howard et al
USA/MN-MDH-4218/2021	EPI_ISL_1372464	MW821858	-	-	Lorentz et al
USA/MN-MDH-26542/2022	-	ON809103	-	-	Garfin et al
USA/MN-CDC-QDX24799521/2021	EPI_ISL_4371392	OK251326	-	-	Howard et al
USA/MN-CDC-IBX130834237430/2021	EPI_ISL_4954947	OK421063	-	-	Howard et al
USA/MI-MDHHS-SC41641/2022	EPI_ISL_13718529	ON951934	Michigan Department of Health and Human Services	Michigan Department of Health and Human Services	Blankenship et al
USA/MI-CDC-QDX37596917/2022	-	ON795484	Quest Diagnostics Incorporated	CDC-OAMD	Howard et al
USA/MI-CDC-QDX22721848/2021	EPI_ISL_1297786	MW783036	-	-	Cook et al
hCoV-19/USA/MI-CDC-LC0648031/2022	EPI_ISL_13149814	-	Laboratory Corporation of America	Centers for Disease Control and Prevention Division of Viral Diseases, Pathogen Discovery	Dakota Howard, Dhwani Batra, Peter Cook, Jason Caravas, Benjamin Rambo-Martin, Scott Sammons, Yvette Unoarumhi, Matthew Schmerer, Kristine Lacek, Tymeckia Kendall, Victoria Caban Figueroa, Shatavia Morrison, Christopher Gulvick, Minoo Agarwal, Eyad Almasri, Debbie Boles, Ayla Burns, Nuthawin Charoensri, Oren Cohen, Susan Countryman, Mary Cristobal, Bobbi Croy, Suzanne Dale, Hrushikesh Deshmukh, A…
USA/MD-CDC-QDX37909401/2022	-	ON868067	Quest Diagnostics Incorporated	CDC-OAMD	Howard et al
USA/MA-UMASSMED-P001D09/2020	EPI_ISL_3409221	OM484982	-	-	Ward et al
USA/MA-CDCBI-CRSP_VOKPGOKW5DNR3N2E/2021	EPI_ISL_1971928	MZ149733	Broad Institute Clinical Research Sequencing Platform	Broad Institute Genomic Center for Infectious Diseases	Lemieux et al
USA/MA-CDCBI-CRSP_U3XH7CM4QCANR3VF/2022	-	ON722983	Broad Institute Clinical Research Sequencing Platform	Broad Institute Genomic Center for Infectious Diseases	Lemieux et al
USA/MA-CDCBI-CRSP_M62XFEVCXVNMMVII/2021	EPI_ISL_1968238	MZ145690	Broad Institute Clinical Research Sequencing Platform	Broad Institute Genomic Center for Infectious Diseases	Lemieux et al
USA/MA-CDCBI-CRSP_G2ISENC65LOUORDS/2022	EPI_ISL_9238623	OM426327	Broad Institute Clinical Research Sequencing Platform	Broad Institute Genomic Center for Infectious Diseases	Lemieux et al
USA/MA-CDCBI-CRSP_CJHVH6PRWRQHCOD7/2021	EPI_ISL_5251134	OK535633	Broad Institute Clinical Research Sequencing Platform	Broad Institute Genomic Center for Infectious Diseases	Lemieux et al
USA/MA-CDC-QDX25316405/2021	EPI_ISL_2463009	MZ360019	-	-	Howard et al
USA/MA-Broad-CRSP_LWATPBO4SZN3EU77/2022	EPI_ISL_12509250	ON413319	Broad Institute Clinical Research Sequencing Platform	Broad Institute Genomic Center for Infectious Diseases	Lemieux et al
USA/LA-CDC-STM-5FSBRAXFA/2022	-	ON892460	'Helix'	CDC-OAMD	Howard et al
USA/KY-CDC-LC0757491/2022	-	OP000167	-	-	Howard et al
USA/KY-CDC-LC0031802/2021	EPI_ISL_1513682	MW901941	-	-	Howard et al
USA/KS-CDC-LC0008643/2021	EPI_ISL_1031804	MW641159	-	-	Cook et al
hCoV-19/USA/IN-CDC-STM-Z82YC342P/2022	EPI_ISL_13306540	-	Helix	Centers for Disease Control and Prevention Division of Viral Diseases, Pathogen Discovery	Dakota Howard, Dhwani Batra, Peter Cook, Jason Caravas, Benjamin Rambo-Martin, Scott Sammons, Yvette Unoarumhi, Matthew Schmerer, Kristine Lacek, Tymeckia Kendall, Victoria Caban Figueroa, Helix CA, Shatavia Morrison, Christopher Gulvick, Erisa Sula, Clinton Paden, Duncan MacCannell
USA/IN-CDC-LC0072801/2021	EPI_ISL_4381071	OK234522	-	-	Howard et al
USA/IL-UW-149/2020	EPI_ISL_427456	MT706277	UWHC	UW-Madison	Moreno et al
USA/IL-CDC-STM-MARERTJFC/2022	-	ON958904	'Helix'	CDC-OAMD	Howard et al
USA/IL-CDC-QDX37980271/2022	-	ON906743	Quest Diagnostics Incorporated	CDC-OAMD	Howard et al
hCoV-19/USA/IL-CDC-LC0731700/2022	EPI_ISL_13645228	-	Laboratory Corporation of America	Centers for Disease Control and Prevention Division of Viral Diseases, Pathogen Discovery	Dakota Howard, Dhwani Batra, Peter Cook, Jason Caravas, Benjamin Rambo-Martin, Scott Sammons, Yvette Unoarumhi, Matthew Schmerer, Kristine Lacek, Tymeckia Kendall, Victoria Caban Figueroa, Shatavia Morrison, Christopher Gulvick, Minoo Agarwal, Eyad Almasri, Debbie Boles, Ayla Burns, Nuthawin Charoensri, Oren Cohen, Susan Countryman, Mary Cristobal, Bobbi Croy, Suzanne Dale, Hrushikesh Deshmukh, A…
USA/IL-CDC-ASC210568836/2021	EPI_ISL_8555468	OM198441	Aegis Sciences Corporation	CDC-OAMD	Howard et al
USA/IL-CDC-ASC210017080/2021	EPI_ISL_4362642	OK293973	-	-	Howard et al
USA/ID-UI-IIDS-U0796/2020	EPI_ISL_8373405	OL901547	Gritman Medical Center	University of Idaho	Andrews et al
USA/IA-Noblis-S716B23/2021	EPI_ISL_5863412	OK546329	-	Noblis	Brinkac et al
USA/GA-CDC-STM-000051346/2021	EPI_ISL_1734699	MZ034924	-	-	Howard et al
USA/GA-CDC-MMB09687322/2021	EPI_ISL_4185738	OK110046	-	-	Howard et al
hCoV-19/USA/FL-CDC-STM-Y75FDU6RZ/2022	EPI_ISL_13189585	-	Helix	Centers for Disease Control and Prevention Division of Viral Diseases, Pathogen Discovery	Dakota Howard, Dhwani Batra, Peter Cook, Jason Caravas, Benjamin Rambo-Martin, Scott Sammons, Yvette Unoarumhi, Matthew Schmerer, Kristine Lacek, Tymeckia Kendall, Victoria Caban Figueroa, Helix CA, Shatavia Morrison, Christopher Gulvick, Erisa Sula, Clinton Paden, Duncan MacCannell
hCoV-19/USA/FL-CDC-STM-6WKYCSK4Q/2022	EPI_ISL_13305916	-	Helix	Centers for Disease Control and Prevention Division of Viral Diseases, Pathogen Discovery	Dakota Howard, Dhwani Batra, Peter Cook, Jason Caravas, Benjamin Rambo-Martin, Scott Sammons, Yvette Unoarumhi, Matthew Schmerer, Kristine Lacek, Tymeckia Kendall, Victoria Caban Figueroa, Helix CA, Shatavia Morrison, Christopher Gulvick, Erisa Sula, Clinton Paden, Duncan MacCannell
USA/FL-CDC-STM-000049517/2021	EPI_ISL_1680175	MZ009908	-	-	Howard et al
USA/FL-CDC-STM-000019540/2021	-	MW941863	-	-	Howard et al
USA/FL-CDC-QDX26157325/2021	EPI_ISL_2874010	MZ535058	-	-	Howard et al
USA/FL-CDC-LC0737772/2022	-	ON941875	Laboratory Corporation of America	CDC-OAMD	Howard et al
USA/FL-CDC-LC0611265/2022	EPI_ISL_12756167	ON534523	Laboratory Corporation of America	CDC-OAMD	Howard et al
USA/FL-CDC-LC0175863/2021	EPI_ISL_3741634	MZ985359	-	-	Howard et al
USA/FL-CDC-LC0055050/2021	EPI_ISL_2045537	MZ180783	-	-	Howard et al
USA/FL-CDC-LC0040054/2021	EPI_ISL_1680757	MZ036167	-	-	Howard et al
USA/FL-CDC-LC0029967/2021	EPI_ISL_1462639	MW870754	-	-	Howard et al
USA/FL-CDC-ASC210558849/2021	EPI_ISL_8871318	OM308401	Aegis Sciences Corporation	CDC-OAMD	Howard et al
USA/FL-CDC-ASC210208781/2021	EPI_ISL_3820745	OK014558	-	-	Howard et al
USA/FL-CDC-ASC210187790/2021	EPI_ISL_3863412	OK010924	-	-	Howard et al
USA/FL-CDC-ASC210160756/2021	EPI_ISL_3430580	MZ742684	Aegis Sciences Corporation	CDC-OAMD	Howard et al
USA/FL-CDC-ASC210106336/2021	EPI_ISL_2489202	MZ376006	-	-	Howard et al
USA/FL-CDC-ASC210056818/2021	EPI_ISL_1996199	MZ211317	-	-	Howard et al
USA/FL-BPHL-4138/2021	EPI_ISL_2567228	MZ458288	Florida Bureau of Public Health Laboratories	FLDOH	Schmedes et al
USA/FL-BPHL-12000/2021	EPI_ISL_5925309	OL417301	Florida Bureau of Public Health Laboratories	FLDOH	Schmedes et al
USA/FHCRC-3858/2020	-	MW593303	-	-	Pyo et al
USA/CT-CDCBI-CRSP_GQFIFR3U5CAY4PEO/2021	EPI_ISL_2192590	MZ256511	Broad Institute Clinical Research Sequencing Platform	Broad Institute Genomic Center for Infectious Diseases	Lemieux et al
USA/CO-QDX-2403/2020	EPI_ISL_604691	MW191126	Quest Diagnostics	Quest Diagnostics	Rosenthal et al
USA/CO-CDPHE-2100549214/2021	EPI_ISL_1234345	MW796965	CDPHE	Colorado Department of Public Health and Environment	Bankers et al
USA/CO-CDPHE-2010113583/2020	EPI_ISL_4890691	OK399256	CDPHE	Colorado Department of Public Health and Environment	Bankers et al
USA/CO-CDPHE-2010042618/2020	EPI_ISL_3943828	OK136670	CDPHE	Colorado Department of Public Health and Environment	Bankers et al
USA/CO-CDC-MMB14560912/2022	EPI_ISL_11252333	ON026769	Mako Medical	CDC-OAMD	Howard et al
USA/CO-CDC-2-3992500/2021	EPI_ISL_1318387	MW792731	-	-	Queen et al
hCoV-19/USA/CA-LACPHL-AF11233/2022	EPI_ISL_13456148	-	Pomona Valley Hospital Medical Center	Los Angeles County Public Health Laboratories	J. Garrigues et al.
USA/CA-CHLA-PLM04975012/2020	-	MZ622369	-	-	Shen et al
USA/CA-CDPH-3000135358/2021	EPI_ISL_4926079	OK421393	CDPH VBL	California Department of Public Health	Smith et al
USA/CA-CDPH-3000119400/2021	EPI_ISL_8398381	OM151539	CDPH VBL	California Department of Public Health	Smith et al
USA/CA-CDPH-3000016177/2021	EPI_ISL_8635071	OM253337	CDPH VBL	California Department of Public Health	Smith et al
USA/CA-CDC-STM-ZM9M99ZK8/2022	EPI_ISL_12923609	ON611605	'Helix'	CDC-OAMD	Howard et al
USA/CA-CDC-STM-E7WDZWUQC/2022	-	ON717681	'Helix'	CDC-OAMD	Howard et al
USA/CA-CDC-STM-000045047/2021	EPI_ISL_1592665	MW932248	-	-	Howard et al
hCoV-19/USA/CA-CDC-QDX38045705/2022	EPI_ISL_13592575	-	Quest Diagnostics Incorporated	Centers for Disease Control and Prevention Division of Viral Diseases, Pathogen Discovery	Dakota Howard, Dhwani Batra, Peter Cook, Jason Caravas, Benjamin Rambo-Martin, Scott Sammons, Yvette Unoarumhi, Matthew Schmerer, Kristine Lacek, Tymeckia Kendall, Victoria Caban Figueroa, Shatavia Morrison, Christopher Gulvick, Erisa Sula, S. Rosenthal, A. Gerasimova, R. Kagan, B. Anderson, M. Hua, Y. Liu, L. Bernstein, K. Livingston, A. Perez, I. Shlyakhter, R. Rolando, R. Owen, P. Tanpaiboon, …
hCoV-19/USA/CA-CDC-QDX37843144/2022	EPI_ISL_13469208	-	Quest Diagnostics Incorporated	Centers for Disease Control and Prevention Division of Viral Diseases, Pathogen Discovery	Dakota Howard, Dhwani Batra, Peter Cook, Jason Caravas, Benjamin Rambo-Martin, Scott Sammons, Yvette Unoarumhi, Matthew Schmerer, Kristine Lacek, Tymeckia Kendall, Victoria Caban Figueroa, Shatavia Morrison, Christopher Gulvick, Erisa Sula, S. Rosenthal, A. Gerasimova, R. Kagan, B. Anderson, M. Hua, Y. Liu, L. Bernstein, K. Livingston, A. Perez, I. Shlyakhter, R. Rolando, R. Owen, P. Tanpaiboon, …
hCoV-19/USA/CA-CDC-QDX37800392/2022	EPI_ISL_13464652	-	Quest Diagnostics Incorporated	Centers for Disease Control and Prevention Division of Viral Diseases, Pathogen Discovery	Dakota Howard, Dhwani Batra, Peter Cook, Jason Caravas, Benjamin Rambo-Martin, Scott Sammons, Yvette Unoarumhi, Matthew Schmerer, Kristine Lacek, Tymeckia Kendall, Victoria Caban Figueroa, Shatavia Morrison, Christopher Gulvick, Erisa Sula, S. Rosenthal, A. Gerasimova, R. Kagan, B. Anderson, M. Hua, Y. Liu, L. Bernstein, K. Livingston, A. Perez, I. Shlyakhter, R. Rolando, R. Owen, P. Tanpaiboon, …
hCoV-19/USA/CA-CDC-QDX37596192/2022	EPI_ISL_13546798	-	Quest Diagnostics Incorporated	Centers for Disease Control and Prevention Division of Viral Diseases, Pathogen Discovery	Dakota Howard, Dhwani Batra, Peter Cook, Jason Caravas, Benjamin Rambo-Martin, Scott Sammons, Yvette Unoarumhi, Matthew Schmerer, Kristine Lacek, Tymeckia Kendall, Victoria Caban Figueroa, Shatavia Morrison, Christopher Gulvick, Erisa Sula, S. Rosenthal, A. Gerasimova, R. Kagan, B. Anderson, M. Hua, Y. Liu, L. Bernstein, K. Livingston, A. Perez, I. Shlyakhter, R. Rolando, R. Owen, P. Tanpaiboon, …
USA/CA-CDC-QDX37549809/2022	-	ON761582	Quest Diagnostics Incorporated	CDC-OAMD	Howard et al
hCoV-19/USA/CA-CDC-QDX37346235/2022	EPI_ISL_13261675	-	Quest Diagnostics Incorporated	Centers for Disease Control and Prevention Division of Viral Diseases, Pathogen Discovery	Dakota Howard, Dhwani Batra, Peter Cook, Jason Caravas, Benjamin Rambo-Martin, Scott Sammons, Yvette Unoarumhi, Matthew Schmerer, Kristine Lacek, Tymeckia Kendall, Victoria Caban Figueroa, Shatavia Morrison, Christopher Gulvick, Erisa Sula, S. Rosenthal, A. Gerasimova, R. Kagan, B. Anderson, M. Hua, Y. Liu, L. Bernstein, K. Livingston, A. Perez, I. Shlyakhter, R. Rolando, R. Owen, P. Tanpaiboon, …
USA/CA-CDC-QDX37144143/2022	-	ON679441	Quest Diagnostics Incorporated	CDC-OAMD	Howard et al
USA/CA-CDC-QDX21613497/2021	EPI_ISL_1088480	MW671676	-	-	Cook et al
hCoV-19/USA/CA-CDC-LC0736697/2022	EPI_ISL_13707615	-	Laboratory Corporation of America	Centers for Disease Control and Prevention Division of Viral Diseases, Pathogen Discovery	Dakota Howard, Dhwani Batra, Peter Cook, Jason Caravas, Benjamin Rambo-Martin, Scott Sammons, Yvette Unoarumhi, Matthew Schmerer, Kristine Lacek, Tymeckia Kendall, Victoria Caban Figueroa, Shatavia Morrison, Christopher Gulvick, Minoo Agarwal, Eyad Almasri, Debbie Boles, Ayla Burns, Nuthawin Charoensri, Oren Cohen, Susan Countryman, Mary Cristobal, Bobbi Croy, Suzanne Dale, Hrushikesh Deshmukh, A…
hCoV-19/USA/CA-CDC-LC0704156/2022	EPI_ISL_13551457	-	Laboratory Corporation of America	Centers for Disease Control and Prevention Division of Viral Diseases, Pathogen Discovery	Dakota Howard, Dhwani Batra, Peter Cook, Jason Caravas, Benjamin Rambo-Martin, Scott Sammons, Yvette Unoarumhi, Matthew Schmerer, Kristine Lacek, Tymeckia Kendall, Victoria Caban Figueroa, Shatavia Morrison, Christopher Gulvick, Minoo Agarwal, Eyad Almasri, Debbie Boles, Ayla Burns, Nuthawin Charoensri, Oren Cohen, Susan Countryman, Mary Cristobal, Bobbi Croy, Suzanne Dale, Hrushikesh Deshmukh, A…
USA/CA-CDC-LC0633233/2022	EPI_ISL_12890562	ON593596	Laboratory Corporation of America	CDC-OAMD	Howard et al
USA/CA-CDC-LC0284812/2021	EPI_ISL_4811830	OK364989	-	-	Howard et al
USA/CA-CDC-LC0073796/2021	EPI_ISL_4374758	OK231331	-	-	Howard et al
USA/CA-CDC-FG-185174/2021	EPI_ISL_7567955	OL823952	Fulgent Genetics	CDC-OAMD	Howard et al
USA/CA-CDC-FG-042124/2021	EPI_ISL_4371468	OK215038	-	-	Howard et al
USA/CA-CDC-FG-010119/2021	EPI_ISL_1457823	MW858463	-	-	Howard et al
USA/CA-CDC-FG-010087/2021	EPI_ISL_1481947	MW866154	-	-	Howard et al
USA/CA-CDC-ASC210248330/2021	EPI_ISL_3815586	MZ978662	-	-	Howard et al
hCoV-19/USA/AZ-CDC-STM-YCXXETKS5/2022	EPI_ISL_12923601	-	Helix	Centers for Disease Control and Prevention Division of Viral Diseases, Pathogen Discovery	Dakota Howard, Dhwani Batra, Peter Cook, Jason Caravas, Benjamin Rambo-Martin, Scott Sammons, Yvette Unoarumhi, Matthew Schmerer, Kristine Lacek, Tymeckia Kendall, Victoria Caban Figueroa, Helix CA, Shatavia Morrison, Christopher Gulvick, Erisa Sula, Clinton Paden, Duncan MacCannell
USA/AZ-CDC-LC0731088/2022	-	ON916761	Laboratory Corporation of America	CDC-OAMD	Howard et al
hCoV-19/USA/AZ-CDC-LC0641621/2022	EPI_ISL_12923741	-	Laboratory Corporation of America	Centers for Disease Control and Prevention Division of Viral Diseases, Pathogen Discovery	Dakota Howard, Dhwani Batra, Peter Cook, Jason Caravas, Benjamin Rambo-Martin, Scott Sammons, Yvette Unoarumhi, Matthew Schmerer, Kristine Lacek, Tymeckia Kendall, Victoria Caban Figueroa, Shatavia Morrison, Christopher Gulvick, Minoo Agarwal, Eyad Almasri, Debbie Boles, Ayla Burns, Nuthawin Charoensri, Oren Cohen, Susan Countryman, Mary Cristobal, Bobbi Croy, Suzanne Dale, Hrushikesh Deshmukh, A…
USA/AZ-CDC-ASC210243720/2021	EPI_ISL_4360761	OK292256	-	-	Howard et al
USA/AK-PHL9297/2021	EPI_ISL_2467800	OL469688	-	-	DeRonde et al
USA/AK-PHL12626/2021	EPI_ISL_4298613	OK189078	-	-	DeRonde et al
USA/1508xG11/2020	EPI_ISL_884512	MW521450	-	-	Tang et al
hCoV-19/Thailand/NIC_BKK_18820/2022	EPI_ISL_12861833	-	Vichaivej International Hospital Nong Khaem	National Institute of Health, Department of Medical Sciences, Ministry of Public Health, Thailand	Pilailuk Okada; Siripaporn Phuygun; Nuttida Thongpramul; Pakorn Piromtong; Natchaya Khiadsang; Thanutsapa Thanadachakul; Sirikanda Wimol; Suratchana Mitrat; Sunthareeya Waicharoen; Archawin Rojanawiwat
hCoV-19/Thailand/NIC_BKK_18819/2022	EPI_ISL_12861832	-	Vichaivej International Hospital Nong Khaem	National Institute of Health, Department of Medical Sciences, Ministry of Public Health, Thailand	Pilailuk Okada; Siripaporn Phuygun; Nuttida Thongpramul; Pakorn Piromtong; Natchaya Khiadsang; Thanutsapa Thanadachakul; Sirikanda Wimol; Suratchana Mitrat; Sunthareeya Waicharoen; Archawin Rojanawiwat
hCoV-19/Thailand/NIC_BKK_18713/2022	EPI_ISL_12727577	-	Vichaivej International Hospital Nong Khaem	National Institute of Health, Department of Medical Sciences, Ministry of Public Health, Thailand	Pilailuk Okada; Siripaporn Phuygun; Nuttida Thongpramul; Pakorn Piromtong; Natchaya Khiadsang; Thanutsapa Thanadachakul; Sirikanda Wimol; Suratchana Mitrat; Sunthareeya Waicharoen; Archawin Rojanawiwat
hCoV-19/Taiwan/w3586/2020	EPI_ISL_639911	-	Division of Clinical Pathology, Tri-service General Hospital	Institute of Preventive Medicine, National Defense Medical Center	Tein-Yao Chang, Cheng-Lih Perng, Hung-Sheng Shang
hCoV-19/Taiwan/TSGH-78/2022	EPI_ISL_13539973	-	TSGH-CP molecular lab	TSGH-CP molecular lab	Cherng-Lih Perng, Ming-Jr JIAN, Chih-Kai Chang, Jung-Chung Lin, Kuo-Ming Yeh, Chien-Wen Chen, Sheng-Kang Chiu, Hsing-Yi Chung, Shih-Hung Tsai, Kuo-Sheng Hung, Tien-Yao Chang, Feng-Yee Chang, Hung-Sheng Shang
hCoV-19/Taiwan/TSGH-77/2022	EPI_ISL_13393147	-	TSGH-CP molecular lab	TSGH-CP molecular lab	Cherng-Lih Perng, Ming-Jr JIAN, Chih-Kai Chang, Jung-Chung Lin, Kuo-Ming Yeh, Chien-Wen Chen, Sheng-Kang Chiu, Hsing-Yi Chung, Shih-Hung Tsai, Kuo-Sheng Hung, Tien-Yao Chang, Feng-Yee Chang, Hung-Sheng Shang
hCoV-19/Taiwan/TSGH-76/2022	EPI_ISL_13393145	-	TSGH-CP molecular lab	TSGH-CP molecular lab	Cherng-Lih Perng, Ming-Jr JIAN, Chih-Kai Chang, Jung-Chung Lin, Kuo-Ming Yeh, Chien-Wen Chen, Sheng-Kang Chiu, Hsing-Yi Chung, Shih-Hung Tsai, Kuo-Sheng Hung, Tien-Yao Chang, Feng-Yee Chang, Hung-Sheng Shang
hCoV-19/Taiwan/TSGH-75/2022	EPI_ISL_13393143	-	TSGH-CP molecular lab	TSGH-CP molecular lab	Cherng-Lih Perng, Ming-Jr JIAN, Chih-Kai Chang, Jung-Chung Lin, Kuo-Ming Yeh, Chien-Wen Chen, Sheng-Kang Chiu, Hsing-Yi Chung, Shih-Hung Tsai, Kuo-Sheng Hung, Tien-Yao Chang, Feng-Yee Chang, Hung-Sheng Shang
hCoV-19/Taiwan/TSGH-74/2022	EPI_ISL_13393137	-	TSGH-CP molecular lab	TSGH-CP molecular lab	Cherng-Lih Perng, Ming-Jr JIAN, Chih-Kai Chang, Jung-Chung Lin, Kuo-Ming Yeh, Chien-Wen Chen, Sheng-Kang Chiu, Hsing-Yi Chung, Shih-Hung Tsai, Kuo-Sheng Hung, Tien-Yao Chang, Feng-Yee Chang, Hung-Sheng Shang
hCoV-19/Taiwan/TSGH-73/2022	EPI_ISL_13199862	-	TSGH-CP molecular lab	TSGH-CP molecular lab	Cherng-Lih Perng, Ming-Jr JIAN, Chih-Kai Chang, Jung-Chung Lin, Kuo-Ming Yeh, Chien-Wen Chen, Sheng-Kang Chiu, Hsing-Yi Chung, Shih-Hung Tsai, Kuo-Sheng Hung, Tien-Yao Chang, Feng-Yee Chang, Hung-Sheng Shang
hCoV-19/Taiwan/TSGH-72/2022	EPI_ISL_13199860	-	TSGH-CP molecular lab	TSGH-CP molecular lab	Cherng-Lih Perng, Ming-Jr JIAN, Chih-Kai Chang, Jung-Chung Lin, Kuo-Ming Yeh, Chien-Wen Chen, Sheng-Kang Chiu, Hsing-Yi Chung, Shih-Hung Tsai, Kuo-Sheng Hung, Tien-Yao Chang, Feng-Yee Chang, Hung-Sheng Shang
hCoV-19/Taiwan/TSGH-71/2022	EPI_ISL_13199687	-	TSGH-CP molecular lab	TSGH-CP molecular lab	Cherng-Lih Perng, Ming-Jr JIAN, Chih-Kai Chang, Jung-Chung Lin, Kuo-Ming Yeh, Chien-Wen Chen, Sheng-Kang Chiu, Hsing-Yi Chung, Shih-Hung Tsai, Kuo-Sheng Hung, Tien-Yao Chang, Feng-Yee Chang, Hung-Sheng Shang
hCoV-19/Taiwan/TSGH-70/2022	EPI_ISL_13199653	-	TSGH-CP molecular lab	TSGH-CP molecular lab	Cherng-Lih Perng, Ming-Jr JIAN, Chih-Kai Chang, Jung-Chung Lin, Kuo-Ming Yeh, Chien-Wen Chen, Sheng-Kang Chiu, Hsing-Yi Chung, Shih-Hung Tsai, Kuo-Sheng Hung, Tien-Yao Chang, Feng-Yee Chang, Hung-Sheng Shang
hCoV-19/Taiwan/TSGH-69/2022	EPI_ISL_11903003	-	TSGH-CP molecular lab	TSGH-CP molecular lab	Cherng-Lih Perng, Ming-Jr JIAN, Chih-Kai Chang, Jung-Chung Lin, Kuo-Ming Yeh, Chien-Wen Chen, Sheng-Kang Chiu, Hsing-Yi Chung, Shih-Hung Tsai, Kuo-Sheng Hung, Tien-Yao Chang, Feng-Yee Chang, Hung-Sheng Shang
hCoV-19/Taiwan/TSGH-68/2022	EPI_ISL_11903002	-	TSGH-CP molecular lab	TSGH-CP molecular lab	Cherng-Lih Perng, Ming-Jr JIAN, Chih-Kai Chang, Jung-Chung Lin, Kuo-Ming Yeh, Chien-Wen Chen, Sheng-Kang Chiu, Hsing-Yi Chung, Shih-Hung Tsai, Kuo-Sheng Hung, Tien-Yao Chang, Feng-Yee Chang, Hung-Sheng Shang
hCoV-19/Taiwan/TSGH-67/2022	EPI_ISL_11903001	-	TSGH-CP molecular lab	TSGH-CP molecular lab	Cherng-Lih Perng, Ming-Jr JIAN, Chih-Kai Chang, Jung-Chung Lin, Kuo-Ming Yeh, Chien-Wen Chen, Sheng-Kang Chiu, Hsing-Yi Chung, Shih-Hung Tsai, Kuo-Sheng Hung, Tien-Yao Chang, Feng-Yee Chang, Hung-Sheng Shang
hCoV-19/Taiwan/TSGH-66/2022	EPI_ISL_11903000	-	TSGH-CP molecular lab	TSGH-CP molecular lab	Cherng-Lih Perng, Ming-Jr JIAN, Chih-Kai Chang, Jung-Chung Lin, Kuo-Ming Yeh, Chien-Wen Chen, Sheng-Kang Chiu, Hsing-Yi Chung, Shih-Hung Tsai, Kuo-Sheng Hung, Tien-Yao Chang, Feng-Yee Chang, Hung-Sheng Shang
hCoV-19/Taiwan/TSGH-65/2022	EPI_ISL_11902998	-	TSGH-CP molecular lab	TSGH-CP molecular lab	Cherng-Lih Perng, Ming-Jr JIAN, Chih-Kai Chang, Jung-Chung Lin, Kuo-Ming Yeh, Chien-Wen Chen, Sheng-Kang Chiu, Hsing-Yi Chung, Shih-Hung Tsai, Kuo-Sheng Hung, Tien-Yao Chang, Feng-Yee Chang, Hung-Sheng Shang
hCoV-19/Taiwan/TSGH-64/2022	EPI_ISL_11902997	-	TSGH-CP molecular lab	TSGH-CP molecular lab	Cherng-Lih Perng, Ming-Jr JIAN, Chih-Kai Chang, Jung-Chung Lin, Kuo-Ming Yeh, Chien-Wen Chen, Sheng-Kang Chiu, Hsing-Yi Chung, Shih-Hung Tsai, Kuo-Sheng Hung, Tien-Yao Chang, Feng-Yee Chang, Hung-Sheng Shang
hCoV-19/Taiwan/TSGH-63/2021	EPI_ISL_11147495	-	TSGH-CP molecular lab	TSGH-CP molecular lab	Cherng-Lih Perng, Ming-Jr JIAN, Chih-Kai Chang, Jung-Chung Lin, Kuo-Ming Yeh, Chien-Wen Chen, Sheng-Kang Chiu, Hsing-Yi Chung, Shih-Hung Tsai, Kuo-Sheng Hung, Tien-Yao Chang, Feng-Yee Chang, Hung-Sheng Shang
hCoV-19/Taiwan/TSGH-62/2022	EPI_ISL_11147476	-	TSGH-CP molecular lab	TSGH-CP molecular lab	Cherng-Lih Perng, Ming-Jr JIAN, Chih-Kai Chang, Jung-Chung Lin, Kuo-Ming Yeh, Chien-Wen Chen, Sheng-Kang Chiu, Hsing-Yi Chung, Shih-Hung Tsai, Kuo-Sheng Hung, Tien-Yao Chang, Feng-Yee Chang, Hung-Sheng Shang
hCoV-19/Taiwan/TSGH-61/2022	EPI_ISL_11147460	-	TSGH-CP molecular lab	TSGH-CP molecular lab	Cherng-Lih Perng, Ming-Jr JIAN, Chih-Kai Chang, Jung-Chung Lin, Kuo-Ming Yeh, Chien-Wen Chen, Sheng-Kang Chiu, Hsing-Yi Chung, Shih-Hung Tsai, Kuo-Sheng Hung, Tien-Yao Chang, Feng-Yee Chang, Hung-Sheng Shang
hCoV-19/Taiwan/TSGH-60/2022	EPI_ISL_11147455	-	TSGH-CP molecular lab	TSGH-CP molecular lab	Cherng-Lih Perng, Ming-Jr JIAN, Chih-Kai Chang, Jung-Chung Lin, Kuo-Ming Yeh, Chien-Wen Chen, Sheng-Kang Chiu, Hsing-Yi Chung, Shih-Hung Tsai, Kuo-Sheng Hung, Tien-Yao Chang, Feng-Yee Chang, Hung-Sheng Shang
hCoV-19/Taiwan/TSGH-59/2022	EPI_ISL_11147445	-	TSGH-CP molecular lab	TSGH-CP molecular lab	Cherng-Lih Perng, Ming-Jr JIAN, Chih-Kai Chang, Jung-Chung Lin, Kuo-Ming Yeh, Chien-Wen Chen, Sheng-Kang Chiu, Hsing-Yi Chung, Shih-Hung Tsai, Kuo-Sheng Hung, Tien-Yao Chang, Feng-Yee Chang, Hung-Sheng Shang
hCoV-19/Taiwan/TSGH-58/2022	EPI_ISL_11147434	-	TSGH-CP molecular lab	TSGH-CP molecular lab	Cherng-Lih Perng, Ming-Jr JIAN, Chih-Kai Chang, Jung-Chung Lin, Kuo-Ming Yeh, Chien-Wen Chen, Sheng-Kang Chiu, Hsing-Yi Chung, Shih-Hung Tsai, Kuo-Sheng Hung, Tien-Yao Chang, Feng-Yee Chang, Hung-Sheng Shang
hCoV-19/Taiwan/TSGH-57/2022	EPI_ISL_11147432	-	TSGH-CP molecular lab	TSGH-CP molecular lab	Cherng-Lih Perng, Ming-Jr JIAN, Chih-Kai Chang, Jung-Chung Lin, Kuo-Ming Yeh, Chien-Wen Chen, Sheng-Kang Chiu, Hsing-Yi Chung, Shih-Hung Tsai, Kuo-Sheng Hung, Tien-Yao Chang, Feng-Yee Chang, Hung-Sheng Shang
hCoV-19/Taiwan/TSGH-56/2022	EPI_ISL_11147431	-	TSGH-CP molecular lab	TSGH-CP molecular lab	Cherng-Lih Perng, Ming-Jr JIAN, Chih-Kai Chang, Jung-Chung Lin, Kuo-Ming Yeh, Chien-Wen Chen, Sheng-Kang Chiu, Hsing-Yi Chung, Shih-Hung Tsai, Kuo-Sheng Hung, Tien-Yao Chang, Feng-Yee Chang, Hung-Sheng Shang
hCoV-19/Taiwan/TSGH-55/2022	EPI_ISL_11147430	-	TSGH-CP molecular lab	TSGH-CP molecular lab	Cherng-Lih Perng, Ming-Jr JIAN, Chih-Kai Chang, Jung-Chung Lin, Kuo-Ming Yeh, Chien-Wen Chen, Sheng-Kang Chiu, Hsing-Yi Chung, Shih-Hung Tsai, Kuo-Sheng Hung, Tien-Yao Chang, Feng-Yee Chang, Hung-Sheng Shang
hCoV-19/Taiwan/TSGH-54/2022	EPI_ISL_11147419	-	TSGH-CP molecular lab	TSGH-CP molecular lab	Cherng-Lih Perng, Ming-Jr JIAN, Chih-Kai Chang, Jung-Chung Lin, Kuo-Ming Yeh, Chien-Wen Chen, Sheng-Kang Chiu, Hsing-Yi Chung, Shih-Hung Tsai, Kuo-Sheng Hung, Tien-Yao Chang, Feng-Yee Chang, Hung-Sheng Shang
hCoV-19/Taiwan/TSGH-53/2022	EPI_ISL_11147418	-	TSGH-CP molecular lab	TSGH-CP molecular lab	Cherng-Lih Perng, Ming-Jr JIAN, Chih-Kai Chang, Jung-Chung Lin, Kuo-Ming Yeh, Chien-Wen Chen, Sheng-Kang Chiu, Hsing-Yi Chung, Shih-Hung Tsai, Kuo-Sheng Hung, Tien-Yao Chang, Feng-Yee Chang, Hung-Sheng Shang
hCoV-19/Taiwan/TSGH-52/2021	EPI_ISL_8993636	-	TSGH-CP molecular lab	TSGH-CP molecular lab	Cherng-Lih Perng, Ming-Jr JIAN, Chih-Kai Chang, Jung-Chung Lin, Kuo-Ming Yeh, Chien-Wen Chen, Sheng-Kang Chiu, Hsing-Yi Chung, Shih-Hung Tsai, Kuo-Sheng Hung, Tien-Yao Chang, Feng-Yee Chang, Hung-Sheng Shang
hCoV-19/Taiwan/TSGH-51/2021	EPI_ISL_8993543	-	TSGH-CP molecular lab	TSGH-CP molecular lab	Cherng-Lih Perng, Ming-Jr JIAN, Chih-Kai Chang, Jung-Chung Lin, Kuo-Ming Yeh, Chien-Wen Chen, Sheng-Kang Chiu, Hsing-Yi Chung, Shih-Hung Tsai, Kuo-Sheng Hung, Tien-Yao Chang, Feng-Yee Chang, Hung-Sheng Shang
hCoV-19/Taiwan/TSGH-50/2021	EPI_ISL_8993542	-	TSGH-CP molecular lab	TSGH-CP molecular lab	Cherng-Lih Perng, Ming-Jr JIAN, Chih-Kai Chang, Jung-Chung Lin, Kuo-Ming Yeh, Chien-Wen Chen, Sheng-Kang Chiu, Hsing-Yi Chung, Shih-Hung Tsai, Kuo-Sheng Hung, Tien-Yao Chang, Feng-Yee Chang, Hung-Sheng Shang
hCoV-19/Taiwan/TSGH-49/2021	EPI_ISL_8993540	-	TSGH-CP molecular lab	TSGH-CP molecular lab	Cherng-Lih Perng, Ming-Jr JIAN, Chih-Kai Chang, Jung-Chung Lin, Kuo-Ming Yeh, Chien-Wen Chen, Sheng-Kang Chiu, Hsing-Yi Chung, Shih-Hung Tsai, Kuo-Sheng Hung, Tien-Yao Chang, Feng-Yee Chang, Hung-Sheng Shang
hCoV-19/Taiwan/TSGH-48/2021	EPI_ISL_8993539	-	TSGH-CP molecular lab	TSGH-CP molecular lab	Cherng-Lih Perng, Ming-Jr JIAN, Chih-Kai Chang, Jung-Chung Lin, Kuo-Ming Yeh, Chien-Wen Chen, Sheng-Kang Chiu, Hsing-Yi Chung, Shih-Hung Tsai, Kuo-Sheng Hung, Tien-Yao Chang, Feng-Yee Chang, Hung-Sheng Shang
hCoV-19/Taiwan/TSGH-47/2021	EPI_ISL_4578347	-	TSGH-CP molecular lab	TSGH-CP molecular lab	Cherng-Lih Perng, Ming-Jr JIAN, Chih-Kai Chang, Jung-Chung Lin, Kuo-Ming Yeh, Chien-Wen Chen, Sheng-Kang Chiu, Hsing-Yi Chung, Shih-Hung Tsai, Kuo-Sheng Hung, Tien-Yao Chang, Feng-Yee Chang, Hung-Sheng Shang
hCoV-19/Taiwan/TSGH-46/2021	EPI_ISL_4096807	-	TSGH-CP molecular lab	TSGH-CP molecular lab	Cherng-Lih Perng, Ming-Jr JIAN, Chih-Kai Chang, Jung-Chung Lin, Kuo-Ming Yeh, Chien-Wen Chen, Sheng-Kang Chiu, Hsing-Yi Chung, Shih-Hung Tsai, Kuo-Sheng Hung, Tien-Yao Chang, Feng-Yee Chang, Hung-Sheng Shang
hCoV-19/Taiwan/TSGH-45/2021	EPI_ISL_4096805	-	TSGH-CP molecular lab	TSGH-CP molecular lab	Cherng-Lih Perng, Ming-Jr JIAN, Chih-Kai Chang, Jung-Chung Lin, Kuo-Ming Yeh, Chien-Wen Chen, Sheng-Kang Chiu, Hsing-Yi Chung, Shih-Hung Tsai, Kuo-Sheng Hung, Tien-Yao Chang, Feng-Yee Chang, Hung-Sheng Shang
hCoV-19/Taiwan/TSGH-44/2021	EPI_ISL_4096803	-	TSGH-CP molecular lab	TSGH-CP molecular lab	Cherng-Lih Perng, Ming-Jr JIAN, Chih-Kai Chang, Jung-Chung Lin, Kuo-Ming Yeh, Chien-Wen Chen, Sheng-Kang Chiu, Hsing-Yi Chung, Shih-Hung Tsai, Kuo-Sheng Hung, Tien-Yao Chang, Feng-Yee Chang, Hung-Sheng Shang
hCoV-19/Taiwan/TSGH-43/2021	EPI_ISL_2693006	-	TSGH-CP molecular lab	TSGH-CP molecular lab	Cherng-Lih Perng, Ming-Jr JIAN, Chih-Kai Chang, Jung-Chung Lin, Kuo-Ming Yeh, Chien-Wen Chen, Sheng-Kang Chiu, Hsing-Yi Chung, Shih-Hung Tsai, Kuo-Sheng Hung, Tien-Yao Chang, Feng-Yee Chang, Hung-Sheng Shang
hCoV-19/Taiwan/TSGH-41/2021	EPI_ISL_2693000	-	TSGH-CP molecular lab	TSGH-CP molecular lab	Cherng-Lih Perng, Ming-Jr JIAN, Chih-Kai Chang, Jung-Chung Lin, Kuo-Ming Yeh, Chien-Wen Chen, Sheng-Kang Chiu, Hsing-Yi Chung, Shih-Hung Tsai, Kuo-Sheng Hung, Tien-Yao Chang, Feng-Yee Chang, Hung-Sheng Shang
hCoV-19/Taiwan/TSGH-39/2021	EPI_ISL_2693004	-	TSGH-CP molecular lab	TSGH-CP molecular lab	Cherng-Lih Perng, Ming-Jr JIAN, Chih-Kai Chang, Jung-Chung Lin, Kuo-Ming Yeh, Chien-Wen Chen, Sheng-Kang Chiu, Hsing-Yi Chung, Shih-Hung Tsai, Kuo-Sheng Hung, Tien-Yao Chang, Feng-Yee Chang, Hung-Sheng Shang
hCoV-19/Taiwan/TSGH-38/2020	EPI_ISL_458029	-	TSGH-CP molecular lab	TSGH-CP molecular lab	Cherng-Lih Perng, Ming-Jr JIAN, Chih-Kai Chang, Jung-Chung Lin, Kuo-Ming Yeh, Chien-Wen Chen, Sheng-Kang Chiu, Hsing-Yi Chung, Shih-Hung Tsai, Kuo-Sheng Hung, Tien-Yao Chang, Feng-Yee Chang, Hung-Sheng Shang
hCoV-19/Taiwan/TSGH-37/2020	EPI_ISL_457733	-	TSGH-CP molecular lab	TSGH-CP molecular lab	Cherng-Lih Perng, Ming-Jr JIAN, Chih-Kai Chang, Jung-Chung Lin, Kuo-Ming Yeh, Chien-Wen Chen, Sheng-Kang Chiu, Hsing-Yi Chung, Shih-Hung Tsai, Kuo-Sheng Hung, Tien-Yao Chang, Feng-Yee Chang, Hung-Sheng Shang
hCoV-19/Taiwan/TSGH-36/2020	EPI_ISL_457730	-	TSGH-CP molecular lab	TSGH-CP molecular lab	Cherng-Lih Perng, Ming-Jr JIAN, Chih-Kai Chang, Jung-Chung Lin, Kuo-Ming Yeh, Chien-Wen Chen, Sheng-Kang Chiu, Hsing-Yi Chung, Shih-Hung Tsai, Kuo-Sheng Hung, Tien-Yao Chang, Feng-Yee Chang, Hung-Sheng Shang
hCoV-19/Taiwan/TSGH-34/2020	EPI_ISL_447593	-	TSGH-CP molecular lab	TSGH-CP molecular lab	Cherng-Lih Perng, Ming-Jr JIAN, Chih-Kai Chang, Jung-Chung Lin, Kuo-Ming Yeh, Chien-Wen Chen, Sheng-Kang Chiu, Hsing-Yi Chung, Shih-Hung Tsai, Kuo-Sheng Hung, Tien-Yao Chang, Feng-Yee Chang, Hung-Sheng Shang
hCoV-19/Taiwan/TSGH-33/2020	EPI_ISL_447592	-	TSGH-CP molecular lab	TSGH-CP molecular lab	Cherng-Lih Perng, Ming-Jr JIAN, Chih-Kai Chang, Jung-Chung Lin, Kuo-Ming Yeh, Chien-Wen Chen, Sheng-Kang Chiu, Hsing-Yi Chung, Shih-Hung Tsai, Kuo-Sheng Hung, Tien-Yao Chang, Feng-Yee Chang, Hung-Sheng Shang
hCoV-19/Taiwan/TSGH-32/2020	EPI_ISL_447591	-	TSGH-CP molecular lab	TSGH-CP molecular lab	Cherng-Lih Perng, Ming-Jr JIAN, Chih-Kai Chang, Jung-Chung Lin, Kuo-Ming Yeh, Chien-Wen Chen, Sheng-Kang Chiu, Hsing-Yi Chung, Shih-Hung Tsai, Kuo-Sheng Hung, Tien-Yao Chang, Feng-Yee Chang, Hung-Sheng Shang
hCoV-19/Taiwan/TSGH-30/2020	EPI_ISL_447256	-	TSGH-CP molecular lab	TSGH-CP molecular lab	Cherng-Lih Perng, Ming-Jr JIAN, Chih-Kai Chang, Jung-Chung Lin, Kuo-Ming Yeh, Chien-Wen Chen, Sheng-Kang Chiu, Hsing-Yi Chung, Shih-Hung Tsai, Kuo-Sheng Hung, Tien-Yao Chang, Feng-Yee Chang, Hung-Sheng Shang
hCoV-19/Taiwan/TSGH-29/2020	EPI_ISL_447255	-	TSGH-CP molecular lab	TSGH-CP molecular lab	Cherng-Lih Perng, Ming-Jr JIAN, Chih-Kai Chang, Jung-Chung Lin, Kuo-Ming Yeh, Chien-Wen Chen, Sheng-Kang Chiu, Hsing-Yi Chung, Shih-Hung Tsai, Kuo-Sheng Hung, Tien-Yao Chang, Feng-Yee Chang, Hung-Sheng Shang
hCoV-19/Taiwan/TSGH-28/2020	EPI_ISL_447254	-	TSGH-CP molecular lab	TSGH-CP molecular lab	Cherng-Lih Perng, Ming-Jr JIAN, Chih-Kai Chang, Jung-Chung Lin, Kuo-Ming Yeh, Chien-Wen Chen, Sheng-Kang Chiu, Hsing-Yi Chung, Shih-Hung Tsai, Kuo-Sheng Hung, Tien-Yao Chang, Feng-Yee Chang, Hung-Sheng Shang
hCoV-19/Taiwan/TSGH-26/2020	EPI_ISL_447252	-	TSGH-CP molecular lab	TSGH-CP molecular lab	Cherng-Lih Perng, Ming-Jr JIAN, Chih-Kai Chang, Jung-Chung Lin, Kuo-Ming Yeh, Chien-Wen Chen, Sheng-Kang Chiu, Hsing-Yi Chung, Shih-Hung Tsai, Kuo-Sheng Hung, Tien-Yao Chang, Feng-Yee Chang, Hung-Sheng Shang
hCoV-19/Taiwan/TSGH-25/2020	EPI_ISL_437336	-	TSGH-CP molecular lab, Division of Clinical Pathology, Department of Pathology	TSGH-CP molecular lab, Division of Clinical Pathology, Department of Pathology	Cherng-Lih Perng, Ming-Jr JIAN, Chih-Kai Chang, Jung-Chung Lin, Kuo-Ming Yeh, Chien-Wen Chen, Sheng-Kang Chiu, Hsing-Yi Chung, Shih-Hung Tsai, Kuo-Sheng Hung, Tien-Yao Chang, Feng-Yee Chang, Hung-Sheng Shang
hCoV-19/Taiwan/TSGH-24/2020	EPI_ISL_436099	-	TSGH-CP molecular lab	TSGH-CP molecular lab	Cherng-Lih Perng, Ming-Jr JIAN, Chih-Kai Chang, Jung-Chung Lin, Kuo-Ming Yeh, Chien-Wen Chen, Sheng-Kang Chiu, Hsing-Yi Chung, Shih-Hung Tsai, Kuo-Sheng Hung, Tien-Yao Chang, Feng-Yee Chang, Hung-Sheng Shang
hCoV-19/Taiwan/TSGH-23/2020	EPI_ISL_436108	-	TSGH-CP molecular lab	TSGH-CP molecular lab	Cherng-Lih Perng, Ming-Jr JIAN, Chih-Kai Chang, Jung-Chung Lin, Kuo-Ming Yeh, Chien-Wen Chen, Sheng-Kang Chiu, Hsing-Yi Chung, Shih-Hung Tsai, Kuo-Sheng Hung, Tien-Yao Chang, Feng-Yee Chang, Hung-Sheng Shang
hCoV-19/Taiwan/TSGH-22/2020	EPI_ISL_436107	-	TSGH-CP molecular lab	TSGH-CP molecular lab	Cherng-Lih Perng, Ming-Jr JIAN, Chih-Kai Chang, Jung-Chung Lin, Kuo-Ming Yeh, Chien-Wen Chen, Sheng-Kang Chiu, Hsing-Yi Chung, Shih-Hung Tsai, Kuo-Sheng Hung, Tien-Yao Chang, Feng-Yee Chang, Hung-Sheng Shang
hCoV-19/Taiwan/TSGH-21/2020	EPI_ISL_436106	-	TSGH-CP molecular lab	TSGH-CP molecular lab	Cherng-Lih Perng, Ming-Jr JIAN, Chih-Kai Chang, Jung-Chung Lin, Kuo-Ming Yeh, Chien-Wen Chen, Sheng-Kang Chiu, Hsing-Yi Chung, Shih-Hung Tsai, Kuo-Sheng Hung, Tien-Yao Chang, Feng-Yee Chang, Hung-Sheng Shang
hCoV-19/Taiwan/TSGH-20/2020	EPI_ISL_436105	-	TSGH-CP molecular lab	TSGH-CP molecular lab	Cherng-Lih Perng, Ming-Jr Jian, Chih-Kai Chang, Jung-Chung Lin, Kuo-Ming Yeh, Chien-Wen Chen, Sheng-Kang Chiu, Hsing-Yi Chung, Shih-Hung Tsai, Kuo-Sheng Hung, Tien-Yao Chang, Feng-Yee Chang, Hung-Sheng Shang
hCoV-19/Taiwan/TSGH-19/2020	EPI_ISL_436104	-	TSGH-CP molecular lab	TSGH-CP molecular lab	Cherng-Lih Perng, Ming-Jr JIAN, Chih-Kai Chang, Jung-Chung Lin, Kuo-Ming Yeh, Chien-Wen Chen, Sheng-Kang Chiu, Hsing-Yi Chung, Shih-Hung Tsai, Kuo-Sheng Hung, Tien-Yao Chang, Feng-Yee Chang, Hung-Sheng Shang
hCoV-19/Taiwan/TSGH-17/2020	EPI_ISL_436102	-	TSGH-CP molecular lab	TSGH-CP molecular lab	Cherng-Lih Perng, Ming-Jr JIAN, Chih-Kai Chang, Jung-Chung Lin, Kuo-Ming Yeh, Chien-Wen Chen, Sheng-Kang Chiu, Hsing-Yi Chung, Shih-Hung Tsai, Kuo-Sheng Hung, Tien-Yao Chang, Feng-Yee Chang, Hung-Sheng Shang
hCoV-19/Taiwan/TSGH-16/2020	EPI_ISL_436101	-	TSGH-CP molecular lab	TSGH-CP molecular lab	Cherng-Lih Perng, Ming-Jr JIAN, Chih-Kai Chang, Jung-Chung Lin, Kuo-Ming Yeh, Chien-Wen Chen, Sheng-Kang Chiu, Hsing-Yi Chung, Shih-Hung Tsai, Kuo-Sheng Hung, Tien-Yao Chang, Feng-Yee Chang, Hung-Sheng Shang
hCoV-19/Taiwan/TSGH-15/2020	EPI_ISL_436100	-	TSGH-CP molecular lab	TSGH-CP molecular lab	Cherng-Lih Perng, Ming-Jr Jian, Chih-Kai Chang, Jung-Chung Lin, Kuo-Ming Yeh, Chien-Wen Chen, Sheng-Kang Chiu, Hsing-Yi Chung, Shih-Hung Tsai, Kuo-Sheng Hung, Tien-Yao Chang, Feng-Yee Chang, Hung-Sheng Shang
hCoV-19/Taiwan/TSGH-14/2020	EPI_ISL_428231	-	TSGH-CP molecular lab	TSGH-CP molecular lab	Cherng-Lih Perng, Ming-Jr JIAN, Chih-Kai Chang, Jung-Chung Lin, Kuo-Ming Yeh, Chien-Wen Chen, Sheng-Kang Chiu, Hsing-Yi Chung, Shih-Hung Tsai, Kuo-Sheng Hung, Tien-Yao Chang, Feng-Yee Chang, Hung-Sheng Shang
hCoV-19/Taiwan/TSGH-13/2020	EPI_ISL_428230	-	TSGH-CP molecular lab	TSGH-CP molecular lab	Cherng-Lih Perng, Ming-Jr Jian, Chih-Kai Chang, Jung-Chung Lin, Kuo-Ming Yeh, Chien-Wen Chen, Sheng-Kang Chiu, Hsing-Yi Chung, Shih-Hung Tsai, Kuo-Sheng Hung, Tien-Yao Chang, Feng-Yee Chang, Hung-Sheng Shang
hCoV-19/Taiwan/TSGH-12/2020	EPI_ISL_428229	-	TSGH-CP molecular lab	TSGH-CP molecular lab	Cherng-Lih Perng, Ming-Jr Jian, Chih-Kai Chang, Jung-Chung Lin, Kuo-Ming Yeh, Chien-Wen Chen, Sheng-Kang Chiu, Hsing-Yi Chung, Shih-Hung Tsai, Kuo-Sheng Hung, Tien-Yao Chang, Feng-Yee Chang, Hung-Sheng Shang
hCoV-19/Taiwan/TSGH-11/2020	EPI_ISL_427398	-	TSGH-CP molecular lab	TSGH-CP molecular lab	Cherng-Lih Perng, Ming-Jr Jian, Chih-Kai Chang, Jung-Chung Lin, Kuo-Ming Yeh, Chien-Wen Chen, Sheng-Kang Chiu, Hsing-Yi Chung, Shih-Hung Tsai, Kuo-Sheng Hung, Tien-Yao Chang, Feng-Yee Chang, Hung-Sheng Shang
hCoV-19/Taiwan/TSGH-08/2020	EPI_ISL_427395	-	TSGH-CP molecular lab	TSGH-CP molecular lab	Cherng-Lih Perng, Ming-Jr Jian, Chih-Kai Chang, Jung-Chung Lin, Kuo-Ming Yeh, Chien-Wen Chen, Sheng-Kang Chiu, Hsing-Yi Chung, Shih-Hung Tsai, Kuo-Sheng Hung, Tien-Yao Chang, Feng-Yee Chang, Hung-Sheng Shang
hCoV-19/Taiwan/TSGH-07/2020	EPI_ISL_427394	-	TSGH-CP molecular lab	TSGH-CP molecular lab	Cherng-Lih Perng, Ming-Jr Jian, Chih-Kai Chang, Jung-Chung Lin, Kuo-Ming Yeh, Chien-Wen Chen, Sheng-Kang Chiu, Hsing-Yi Chung, Shih-Hung Tsai, Kuo-Sheng Hung, Tien-Yao Chang, Feng-Yee Chang, Hung-Sheng Shang
hCoV-19/Taiwan/TSGH-06/2020	EPI_ISL_427393	-	TSGH-CP molecular lab	TSGH-CP molecular lab	Cherng-Lih Perng, Ming-Jr Jian, Chih-Kai Chang, Jung-Chung Lin, Kuo-Ming Yeh, Chien-Wen Chen, Sheng-Kang Chiu, Hsing-Yi Chung, Shih-Hung Tsai, Kuo-Sheng Hung, Tien-Yao Chang, Feng-Yee Chang, Hung-Sheng Shang
hCoV-19/Taiwan/TSGH-05/2020	EPI_ISL_427392	-	TSGH-CP molecular lab	TSGH-CP molecular lab	Cherng-Lih Perng, Ming-Jr Jian, Chih-Kai Chang, Jung-Chung Lin, Kuo-Ming Yeh, Chien-Wen Chen, Sheng-Kang Chiu, Hsing-Yi Chung, Shih-Hung Tsai, Kuo-Sheng Hung, Tien-Yao Chang, Feng-Yee Chang, Hung-Sheng Shang
hCoV-19/Taiwan/TSGH-04/2020	EPI_ISL_426632	-	TSGH-CP molecular lab	TSGH-CP molecular lab	Cherng-Lih Perng, Ming-Jr Jian, Chih-Kai Chang, Jung-Chung Lin, Kuo-Ming Yeh, Chien-Wen Chen, Sheng-Kang Chiu, Hsing-Yi Chung, Shih-Hung Tsai, Kuo-Sheng Hung, Tien-Yao Chang, Feng-Yee Chang, Hung-Sheng Shang
hCoV-19/Taiwan/TSGH-02/2020	EPI_ISL_426630	-	TSGH-CP molecular lab	TSGH-CP molecular lab	Cherng-Lih Perng, Ming-Jr Jian, Chih-Kai Chang, Jung-Chung Lin, Kuo-Ming Yeh, Chien-Wen Chen, Sheng-Kang Chiu, Hsing-Yi Chung, Shih-Hung Tsai, Kuo-Sheng Hung, Feng-Yee Chang, Hung-Sheng Shang
hCoV-19/Taiwan/TSGH-01/2020	EPI_ISL_426629	-	TSGH-CP molecular lab	TSGH-CP molecular lab	Cherng-Lih Perng, Ming-Jr Jian, Chih-Kai Chang, Jung-Chung Lin, Kuo-Ming Yeh, Chien-Wen Chen, Sheng-Kang Chiu, Hsing-Yi Chung, Shih-Hung Tsai, Kuo-Sheng Hung, Feng-Yee Chang, Hung-Sheng Shang
hCoV-19/Taiwan/NTU99/2021	EPI_ISL_13618354	-	Department of Laboratory Medicine, National Taiwan University Hospital	Department of Clinical Laboratory Sciences and Medical Biotechnology, National Taiwan University	Shiou-Hwei Yeh, Hurng-Yi Wang, Sui-Yuan Chang
hCoV-19/Taiwan/NTU98/2021	EPI_ISL_11333516	-	Department of Laboratory Medicine, National Taiwan University Hospital	Department of Clinical Laboratory Sciences and Medical Biotechnology, National Taiwan University	Sui-Yuan Chang
hCoV-19/Taiwan/NTU97/2021	EPI_ISL_13618353	-	Department of Laboratory Medicine, National Taiwan University Hospital	Department of Clinical Laboratory Sciences and Medical Biotechnology, National Taiwan University	Shiou-Hwei Yeh, Hurng-Yi Wang, Sui-Yuan Chang
hCoV-19/Taiwan/NTU95/2021	EPI_ISL_11333432	-	Department of Laboratory Medicine, National Taiwan University Hospital	Department of Clinical Laboratory Sciences and Medical Biotechnology, National Taiwan University	Sui-Yuan Chang
hCoV-19/Taiwan/NTU94/2021	EPI_ISL_11333413	-	Department of Laboratory Medicine, National Taiwan University Hospital	Department of Clinical Laboratory Sciences and Medical Biotechnology, National Taiwan University	Sui-Yuan Chang
hCoV-19/Taiwan/NTU93/2021	EPI_ISL_13618352	-	Department of Laboratory Medicine, National Taiwan University Hospital	Department of Clinical Laboratory Sciences and Medical Biotechnology, National Taiwan University	Shiou-Hwei Yeh, Hurng-Yi Wang, Sui-Yuan Chang
hCoV-19/Taiwan/NTU92/2021	EPI_ISL_3979387	-	Department of Laboratory Medicine, National Taiwan University Hospital	Microbial Genomics Core Lab, National Taiwan University Centers of Genomic and Precision Medicine	Shiou-Hwei Yeh, Hurng-Yi Wang, You-Yu Lin, Tzi-Yuan Wang, Ya-Yun Lai, Pei-Jer Chen, Shan-Chwen Chang, Sui-Yuan Chang
hCoV-19/Taiwan/NTU91/2021	EPI_ISL_11333514	-	Department of Laboratory Medicine, National Taiwan University Hospital	Department of Clinical Laboratory Sciences and Medical Biotechnology, National Taiwan University	Sui-Yuan Chang
hCoV-19/Taiwan/NTU90/2021	EPI_ISL_13618351	-	Department of Laboratory Medicine, National Taiwan University Hospital	Department of Clinical Laboratory Sciences and Medical Biotechnology, National Taiwan University	Shiou-Hwei Yeh, Hurng-Yi Wang, Sui-Yuan Chang
hCoV-19/Taiwan/NTU88/2021	EPI_ISL_11333411	-	Department of Laboratory Medicine, National Taiwan University Hospital	Department of Clinical Laboratory Sciences and Medical Biotechnology, National Taiwan University	Sui-Yuan Chang
hCoV-19/Taiwan/NTU87/2021	EPI_ISL_13618350	-	Department of Laboratory Medicine, National Taiwan University Hospital	Department of Clinical Laboratory Sciences and Medical Biotechnology, National Taiwan University	Shiou-Hwei Yeh, Hurng-Yi Wang, Sui-Yuan Chang
hCoV-19/Taiwan/NTU86/2021	EPI_ISL_13618349	-	Department of Laboratory Medicine, National Taiwan University Hospital	Department of Clinical Laboratory Sciences and Medical Biotechnology, National Taiwan University	Shiou-Hwei Yeh, Hurng-Yi Wang, Sui-Yuan Chang
hCoV-19/Taiwan/NTU85/2021	EPI_ISL_13578741	-	Department of Laboratory Medicine, National Taiwan University Hospital	Department of Clinical Laboratory Sciences and Medical Biotechnology, National Taiwan University	Shiou-Hwei Yeh, Hurng-Yi Wang, Sui-Yuan Chang
hCoV-19/Taiwan/NTU84/2021	EPI_ISL_13578740	-	Department of Laboratory Medicine, National Taiwan University Hospital	Department of Clinical Laboratory Sciences and Medical Biotechnology, National Taiwan University	Shiou-Hwei Yeh, Hurng-Yi Wang, Sui-Yuan Chang
hCoV-19/Taiwan/NTU83/2021	EPI_ISL_13618348	-	Department of Laboratory Medicine, National Taiwan University Hospital	Department of Clinical Laboratory Sciences and Medical Biotechnology, National Taiwan University	Shiou-Hwei Yeh, Hurng-Yi Wang, Sui-Yuan Chang
hCoV-19/Taiwan/NTU82/2021	EPI_ISL_13578739	-	Department of Laboratory Medicine, National Taiwan University Hospital	Department of Clinical Laboratory Sciences and Medical Biotechnology, National Taiwan University	Shiou-Hwei Yeh, Hurng-Yi Wang, Sui-Yuan Chang
hCoV-19/Taiwan/NTU81/2021	EPI_ISL_13578738	-	Department of Laboratory Medicine, National Taiwan University Hospital	Department of Clinical Laboratory Sciences and Medical Biotechnology, National Taiwan University	Shiou-Hwei Yeh, Hurng-Yi Wang, Sui-Yuan Chang
hCoV-19/Taiwan/NTU80/2021	EPI_ISL_13578737	-	Department of Laboratory Medicine, National Taiwan University Hospital	Department of Clinical Laboratory Sciences and Medical Biotechnology, National Taiwan University	Shiou-Hwei Yeh, Hurng-Yi Wang, Sui-Yuan Chang
hCoV-19/Taiwan/NTU79/2021	EPI_ISL_13578736	-	Department of Laboratory Medicine, National Taiwan University Hospital	Department of Clinical Laboratory Sciences and Medical Biotechnology, National Taiwan University	Shiou-Hwei Yeh, Hurng-Yi Wang, Sui-Yuan Chang
hCoV-19/Taiwan/NTU78/2021	EPI_ISL_13578735	-	Department of Laboratory Medicine, National Taiwan University Hospital	Department of Clinical Laboratory Sciences and Medical Biotechnology, National Taiwan University	Shiou-Hwei Yeh, Hurng-Yi Wang, Sui-Yuan Chang
hCoV-19/Taiwan/NTU77/2021	EPI_ISL_13618347	-	Department of Laboratory Medicine, National Taiwan University Hospital	Department of Clinical Laboratory Sciences and Medical Biotechnology, National Taiwan University	Shiou-Hwei Yeh, Hurng-Yi Wang, Sui-Yuan Chang
hCoV-19/Taiwan/NTU76/2021	EPI_ISL_13618346	-	Department of Laboratory Medicine, National Taiwan University Hospital	Department of Clinical Laboratory Sciences and Medical Biotechnology, National Taiwan University	Shiou-Hwei Yeh, Hurng-Yi Wang, Sui-Yuan Chang
hCoV-19/Taiwan/NTU75/2021	EPI_ISL_13578734	-	Department of Laboratory Medicine, National Taiwan University Hospital	Department of Clinical Laboratory Sciences and Medical Biotechnology, National Taiwan University	Shiou-Hwei Yeh, Hurng-Yi Wang, Sui-Yuan Chang
hCoV-19/Taiwan/NTU74/2021	EPI_ISL_13618345	-	Department of Laboratory Medicine, National Taiwan University Hospital	Department of Clinical Laboratory Sciences and Medical Biotechnology, National Taiwan University	Shiou-Hwei Yeh, Hurng-Yi Wang, Sui-Yuan Chang
hCoV-19/Taiwan/NTU73/2021	EPI_ISL_13578733	-	Department of Laboratory Medicine, National Taiwan University Hospital	Department of Clinical Laboratory Sciences and Medical Biotechnology, National Taiwan University	Shiou-Hwei Yeh, Hurng-Yi Wang, Sui-Yuan Chang
hCoV-19/Taiwan/NTU72/2021	EPI_ISL_13578732	-	Department of Laboratory Medicine, National Taiwan University Hospital	Department of Clinical Laboratory Sciences and Medical Biotechnology, National Taiwan University	Shiou-Hwei Yeh, Hurng-Yi Wang, Sui-Yuan Chang
hCoV-19/Taiwan/NTU71/2021	EPI_ISL_13578731	-	Department of Laboratory Medicine, National Taiwan University Hospital	Department of Clinical Laboratory Sciences and Medical Biotechnology, National Taiwan University	Shiou-Hwei Yeh, Hurng-Yi Wang, Sui-Yuan Chang
hCoV-19/Taiwan/NTU70/2021	EPI_ISL_13578730	-	Department of Laboratory Medicine, National Taiwan University Hospital	Department of Clinical Laboratory Sciences and Medical Biotechnology, National Taiwan University	Shiou-Hwei Yeh, Hurng-Yi Wang, Sui-Yuan Chang
hCoV-19/Taiwan/NTU69/2021	EPI_ISL_13578729	-	Department of Laboratory Medicine, National Taiwan University Hospital	Department of Clinical Laboratory Sciences and Medical Biotechnology, National Taiwan University	Shiou-Hwei Yeh, Hurng-Yi Wang, Sui-Yuan Chang
hCoV-19/Taiwan/NTU68/2021	EPI_ISL_13578728	-	Department of Laboratory Medicine, National Taiwan University Hospital	Department of Clinical Laboratory Sciences and Medical Biotechnology, National Taiwan University	Shiou-Hwei Yeh, Hurng-Yi Wang, Sui-Yuan Chang
hCoV-19/Taiwan/NTU67/2021	EPI_ISL_13618360	-	Department of Laboratory Medicine, National Taiwan University Hospital	Department of Clinical Laboratory Sciences and Medical Biotechnology, National Taiwan University	Shiou-Hwei Yeh, Hurng-Yi Wang, Sui-Yuan Chang
hCoV-19/Taiwan/NTU66/2021	EPI_ISL_13618344	-	Department of Laboratory Medicine, National Taiwan University Hospital	Department of Clinical Laboratory Sciences and Medical Biotechnology, National Taiwan University	Shiou-Hwei Yeh, Hurng-Yi Wang, Sui-Yuan Chang
hCoV-19/Taiwan/NTU63/2021	EPI_ISL_13566006	-	Department of Laboratory Medicine, National Taiwan University Hospital	Department of Clinical Laboratory Sciences and Medical Biotechnology, National Taiwan University	Shiou-Hwei Yeh, Hurng-Yi Wang, Sui-Yuan Chang
hCoV-19/Taiwan/NTU62/2021	EPI_ISL_1667475	-	Department of Laboratory Medicine, National Taiwan University Hospital	Microbial Genomics Core Lab, National Taiwan University Centers of Genomic and Precision Medicine	Shiou-Hwei Yeh, You-Yu Lin, Ya-Yun Lai, Chiao-Ling Li, Shan-Chwen Chang, Pei-Jer Chen, Sui-Yuan Chang
hCoV-19/Taiwan/NTU61/2021	EPI_ISL_1667474	-	Department of Laboratory Medicine, National Taiwan University Hospital	Microbial Genomics Core Lab, National Taiwan University Centers of Genomic and Precision Medicine	Shiou-Hwei Yeh, You-Yu Lin, Ya-Yun Lai, Chiao-Ling Li, Shan-Chwen Chang, Pei-Jer Chen, Sui-Yuan Chang
hCoV-19/Taiwan/NTU60/2021	EPI_ISL_1667472	-	Department of Laboratory Medicine, National Taiwan University Hospital	Microbial Genomics Core Lab, National Taiwan University Centers of Genomic and Precision Medicine	Shiou-Hwei Yeh, You-Yu Lin, Ya-Yun Lai, Chiao-Ling Li, Shan-Chwen Chang, Pei-Jer Chen, Sui-Yuan Chang
hCoV-19/Taiwan/NTU59/2021	EPI_ISL_1667471	-	Department of Laboratory Medicine, National Taiwan University Hospital	Microbial Genomics Core Lab, National Taiwan University Centers of Genomic and Precision Medicine	Shiou-Hwei Yeh, You-Yu Lin, Ya-Yun Lai, Chiao-Ling Li, Shan-Chwen Chang, Pei-Jer Chen, Sui-Yuan Chang
hCoV-19/Taiwan/NTU58/2021	EPI_ISL_1667469	-	Department of Laboratory Medicine, National Taiwan University Hospital	Microbial Genomics Core Lab, National Taiwan University Centers of Genomic and Precision Medicine	Shiou-Hwei Yeh, You-Yu Lin, Ya-Yun Lai, Chiao-Ling Li, Shan-Chwen Chang, Pei-Jer Chen, Sui-Yuan Chang
hCoV-19/Taiwan/NTU57/2021	EPI_ISL_1020316	-	Department of Laboratory Medicine, National Taiwan University Hospital	Microbial Genomics Core Lab, National Taiwan University Centers of Genomic and Precision Medicine	Shiou-Hwei Yeh, You-Yu Lin, Ya-Yun Lai, Chiao-Ling Li, Shan-Chwen Chang, Pei-Jer Chen, Sui-Yuan Chang
hCoV-19/Taiwan/NTU56/2021	EPI_ISL_1020315	-	Department of Laboratory Medicine, National Taiwan University Hospital	Microbial Genomics Core Lab, National Taiwan University Centers of Genomic and Precision Medicine	Shiou-Hwei Yeh, You-Yu Lin, Ya-Yun Lai, Chiao-Ling Li, Shan-Chwen Chang, Pei-Jer Chen, Sui-Yuan Chang
hCoV-19/Taiwan/NTU55/2021	EPI_ISL_1010731	-	Department of Laboratory Medicine, National Taiwan University Hospital	Microbial Genomics Core Lab, National Taiwan University Centers of Genomic and Precision Medicine	Shiou-Hwei Yeh, You-Yu Lin, Ya-Yun Lai, Chiao-Ling Li, Shan-Chwen Chang, Pei-Jer Chen, Sui-Yuan Chang
hCoV-19/Taiwan/NTU54/2021	EPI_ISL_1039160	-	Department of Laboratory Medicine, National Taiwan University Hospital	Microbial Genomics Core Lab, National Taiwan University Centers of Genomic and Precision Medicine	Shiou-Hwei Yeh, You-Yu Lin, Ya-Yun Lai, Chiao-Ling Li, Shan-Chwen Chang, Pei-Jer Chen, Sui-Yuan Chang
hCoV-19/Taiwan/NTU53/2021	EPI_ISL_1010730	-	Department of Laboratory Medicine, National Taiwan University Hospital	Microbial Genomics Core Lab, National Taiwan University Centers of Genomic and Precision Medicine	Shiou-Hwei Yeh, You-Yu Lin, Ya-Yun Lai, Chiao-Ling Li, Shan-Chwen Chang, Pei-Jer Chen, Sui-Yuan Chang
hCoV-19/Taiwan/NTU52/2021	EPI_ISL_1041958	-	Department of Laboratory Medicine, National Taiwan University Hospital	Microbial Genomics Core Lab, National Taiwan University Centers of Genomic and Precision Medicine	Shiou-Hwei Yeh, You-Yu Lin, Ya-Yun Lai, Chiao-Ling Li, Shan-Chwen Chang, Pei-Jer Chen, Sui-Yuan Chang
hCoV-19/Taiwan/NTU51/2021	EPI_ISL_1010729	-	Department of Laboratory Medicine, National Taiwan University Hospital	Microbial Genomics Core Lab, National Taiwan University Centers of Genomic and Precision Medicine	Shiou-Hwei Yeh, You-Yu Lin, Ya-Yun Lai, Chiao-Ling Li, Shan-Chwen Chang, Pei-Jer Chen, Sui-Yuan Chang
hCoV-19/Taiwan/NTU50/2021	EPI_ISL_1041957	-	Department of Laboratory Medicine, National Taiwan University Hospital	Microbial Genomics Core Lab, National Taiwan University Centers of Genomic and Precision Medicine	Shiou-Hwei Yeh, You-Yu Lin, Ya-Yun Lai, Chiao-Ling Li, Shan-Chwen Chang, Pei-Jer Chen, Sui-Yuan Chang
hCoV-19/Taiwan/NTU49/2020	EPI_ISL_1010728	-	Department of Laboratory Medicine, National Taiwan University Hospital	Microbial Genomics Core Lab, National Taiwan University Centers of Genomic and Precision Medicine	Shiou-Hwei Yeh, You-Yu Lin, Ya-Yun Lai, Chiao-Ling Li, Shan-Chwen Chang, Pei-Jer Chen, Sui-Yuan Chang
hCoV-19/Taiwan/NTU48/2020	EPI_ISL_872599	-	Department of Laboratory Medicine, National Taiwan University Hospital	Microbial Genomics Core Lab, National Taiwan University Centers of Genomic and Precision Medicine	Shiou-Hwei Yeh, You-Yu Lin, Ya-Yun Lai, Chiao-Ling Li, Shan-Chwen Chang, Pei-Jer Chen, Sui-Yuan Chang
hCoV-19/Taiwan/NTU47/2020	EPI_ISL_872598	-	Department of Laboratory Medicine, National Taiwan University Hospital	Microbial Genomics Core Lab, National Taiwan University Centers of Genomic and Precision Medicine	Shiou-Hwei Yeh, You-Yu Lin, Ya-Yun Lai, Chiao-Ling Li, Shan-Chwen Chang, Pei-Jer Chen, Sui-Yuan Chang
hCoV-19/Taiwan/NTU46/2020	EPI_ISL_872597	-	Department of Laboratory Medicine, National Taiwan University Hospital	Microbial Genomics Core Lab, National Taiwan University Centers of Genomic and Precision Medicine	Shiou-Hwei Yeh, You-Yu Lin, Ya-Yun Lai, Chiao-Ling Li, Shan-Chwen Chang, Pei-Jer Chen, Sui-Yuan Chang
hCoV-19/Taiwan/NTU45/2020	EPI_ISL_872596	-	Department of Laboratory Medicine, National Taiwan University Hospital	Microbial Genomics Core Lab, National Taiwan University Centers of Genomic and Precision Medicine	Shiou-Hwei Yeh, You-Yu Lin, Ya-Yun Lai, Chiao-Ling Li, Shan-Chwen Chang, Pei-Jer Chen, Sui-Yuan Chang
hCoV-19/Taiwan/NTU44/2020	EPI_ISL_872595	-	Department of Laboratory Medicine, National Taiwan University Hospital	Microbial Genomics Core Lab, National Taiwan University Centers of Genomic and Precision Medicine	Shiou-Hwei Yeh, You-Yu Lin, Ya-Yun Lai, Chiao-Ling Li, Shan-Chwen Chang, Pei-Jer Chen, Sui-Yuan Chang
hCoV-19/Taiwan/NTU43/2020	EPI_ISL_2307350	-	Department of Laboratory Medicine, National Taiwan University Hospital	Microbial Genomics Core Lab, National Taiwan University Centers of Genomic and Precision Medicine	Shiou-Hwei Yeh, You-Yu Lin, Ya-Yun Lai, Chiao-Ling Li, Shan-Chwen Chang, Pei-Jer Chen, Sui-Yuan Chang
hCoV-19/Taiwan/NTU42/2020	EPI_ISL_872594	-	Department of Laboratory Medicine, National Taiwan University Hospital	Microbial Genomics Core Lab, National Taiwan University Centers of Genomic and Precision Medicine	Shiou-Hwei Yeh, You-Yu Lin, Ya-Yun Lai, Chiao-Ling Li, Shan-Chwen Chang, Pei-Jer Chen, Sui-Yuan Chang
hCoV-19/Taiwan/NTU41/2020	EPI_ISL_872593	-	Department of Laboratory Medicine, National Taiwan University Hospital	Microbial Genomics Core Lab, National Taiwan University Centers of Genomic and Precision Medicine	Shiou-Hwei Yeh, You-Yu Lin, Ya-Yun Lai, Chiao-Ling Li, Shan-Chwen Chang, Pei-Jer Chen, Sui-Yuan Chang
hCoV-19/Taiwan/NTU40/2020	EPI_ISL_872592	-	Department of Laboratory Medicine, National Taiwan University Hospital	Microbial Genomics Core Lab, National Taiwan University Centers of Genomic and Precision Medicine	Shiou-Hwei Yeh, You-Yu Lin, Ya-Yun Lai, Chiao-Ling Li, Shan-Chwen Chang, Pei-Jer Chen, Sui-Yuan Chang
hCoV-19/Taiwan/NTU39/2020	EPI_ISL_872591	-	Department of Laboratory Medicine, National Taiwan University Hospital	Microbial Genomics Core Lab, National Taiwan University Centers of Genomic and Precision Medicine	Shiou-Hwei Yeh, You-Yu Lin, Ya-Yun Lai, Chiao-Ling Li, Shan-Chwen Chang, Pei-Jer Chen, Sui-Yuan Chang
hCoV-19/Taiwan/NTU38/2020	EPI_ISL_738065	-	Department of Laboratory Medicine, National Taiwan University Hospital	Microbial Genomics Core Lab, National Taiwan University Centers of Genomic and Precision Medicine	Shiou-Hwei Yeh, You-Yu Lin, Ya-Yun Lai, Chiao-Ling Li, Shan-Chwen Chang, Pei-Jer Chen, Sui-Yuan Chang
hCoV-19/Taiwan/NTU37/2020	EPI_ISL_740547	-	Department of Laboratory Medicine, National Taiwan University Hospital	Microbial Genomics Core Lab, National Taiwan University Centers of Genomic and Precision Medicine	Shiou-Hwei Yeh, You-Yu Lin, Ya-Yun Lai, Chiao-Ling Li, Shan-Chwen Chang, Pei-Jer Chen, Sui-Yuan Chang
hCoV-19/Taiwan/NTU36/2020	EPI_ISL_738064	-	Department of Laboratory Medicine, National Taiwan University Hospital	Microbial Genomics Core Lab, National Taiwan University Centers of Genomic and Precision Medicine	Shiou-Hwei Yeh, You-Yu Lin, Ya-Yun Lai, Chiao-Ling Li, Shan-Chwen Chang, Pei-Jer Chen, Sui-Yuan Chang
hCoV-19/Taiwan/NTU35/2020	EPI_ISL_693306	-	Department of Laboratory Medicine, National Taiwan University Hospital	Microbial Genomics Core Lab, National Taiwan University Centers of Genomic and Precision Medicine	Shiou-Hwei Yeh, You-Yu Lin, Ya-Yun Lai, Chiao-Ling Li, Shan-Chwen Chang, Pei-Jer Chen, Sui-Yuan Chang
hCoV-19/Taiwan/NTU34/2020	EPI_ISL_693305	-	Department of Laboratory Medicine, National Taiwan University Hospital	Microbial Genomics Core Lab, National Taiwan University Centers of Genomic and Precision Medicine	Shiou-Hwei Yeh, You-Yu Lin, Ya-Yun Lai, Chiao-Ling Li, Shan-Chwen Chang, Pei-Jer Chen, Sui-Yuan Chang
hCoV-19/Taiwan/NTU33/2020	EPI_ISL_693304	-	Department of Laboratory Medicine, National Taiwan University Hospital	Microbial Genomics Core Lab, National Taiwan University Centers of Genomic and Precision Medicine	Shiou-Hwei Yeh, You-Yu Lin, Ya-Yun Lai, Chiao-Ling Li, Shan-Chwen Chang, Pei-Jer Chen, Sui-Yuan Chang
hCoV-19/Taiwan/NTU32/2020	EPI_ISL_693303	-	Department of Laboratory Medicine, National Taiwan University Hospital	Microbial Genomics Core Lab, National Taiwan University Centers of Genomic and Precision Medicine	Shiou-Hwei Yeh, You-Yu Lin, Ya-Yun Lai, Chiao-Ling Li, Shan-Chwen Chang, Pei-Jer Chen, Sui-Yuan Chang
hCoV-19/Taiwan/NTU31/2020	EPI_ISL_693302	-	Department of Laboratory Medicine, National Taiwan University Hospital	Microbial Genomics Core Lab, National Taiwan University Centers of Genomic and Precision Medicine	Shiou-Hwei Yeh, You-Yu Lin, Ya-Yun Lai, Chiao-Ling Li, Shan-Chwen Chang, Pei-Jer Chen, Sui-Yuan Chang
hCoV-19/Taiwan/NTU30/2020	EPI_ISL_534336	-	Department of Laboratory Medicine, National Taiwan University Hospital	Microbial Genomics Core Lab, National Taiwan University Centers of Genomic and Precision Medicine	Shiou-Hwei Yeh, You-Yu Lin, Ya-Yun Lai, Chiao-Ling Li, Shan-Chwen Chang, Pei-Jer Chen, Sui-Yuan Chang
hCoV-19/Taiwan/NTU29/2020	EPI_ISL_463007	-	Department of Laboratory Medicine, National Taiwan University Hospital	Microbial Genomics Core Lab, National Taiwan University Centers of Genomic and Precision Medicine	Shiou-Hwei Yeh, You-Yu Lin, Ya-Yun Lai, Chiao-Ling Li, Shan-Chwen Chang, Pei-Jer Chen, Sui-Yuan Chang
hCoV-19/Taiwan/NTU28/2020	EPI_ISL_447622	-	Department of Laboratory Medicine, National Taiwan University Hospital	Microbial Genomics Core Lab, National Taiwan University Centers of Genomic and Precision Medicine	Shiou-Hwei Yeh, You-Yu Lin, Ya-Yun Lai, Chiao-Ling Li, Shan-Chwen Chang, Pei-Jer Chen, Sui-Yuan Chang
hCoV-19/Taiwan/NTU27/2020	EPI_ISL_447621	-	Department of Laboratory Medicine, National Taiwan University Hospital	Microbial Genomics Core Lab, National Taiwan University Centers of Genomic and Precision Medicine	Shiou-Hwei Yeh, You-Yu Lin, Ya-Yun Lai, Chiao-Ling Li, Shan-Chwen Chang, Pei-Jer Chen, Sui-Yuan Chang
hCoV-19/Taiwan/NTU26/2020	EPI_ISL_447620	-	Department of Laboratory Medicine, National Taiwan University Hospital	Microbial Genomics Core Lab, National Taiwan University Centers of Genomic and Precision Medicine	Shiou-Hwei Yeh, You-Yu Lin, Ya-Yun Lai, Chiao-Ling Li, Shan-Chwen Chang, Pei-Jer Chen, Sui-Yuan Chang
hCoV-19/Taiwan/NTU25/2020	EPI_ISL_447619	-	Department of Laboratory Medicine, National Taiwan University Hospital	Microbial Genomics Core Lab, National Taiwan University Centers of Genomic and Precision Medicine	Shiou-Hwei Yeh, You-Yu Lin, Ya-Yun Lai, Chiao-Ling Li, Shan-Chwen Chang, Pei-Jer Chen, Sui-Yuan Chang
hCoV-19/Taiwan/NTU24/2020	EPI_ISL_447618	-	Department of Laboratory Medicine, National Taiwan University Hospital	Microbial Genomics Core Lab, National Taiwan University Centers of Genomic and Precision Medicine	Shiou-Hwei Yeh, You-Yu Lin, Ya-Yun Lai, Chiao-Ling Li, Shan-Chwen Chang, Pei-Jer Chen, Sui-Yuan Chang
hCoV-19/Taiwan/NTU23/2020	EPI_ISL_447617	-	Department of Laboratory Medicine, National Taiwan University Hospital	Microbial Genomics Core Lab, National Taiwan University Centers of Genomic and Precision Medicine	Shiou-Hwei Yeh, You-Yu Lin, Ya-Yun Lai, Chiao-Ling Li, Shan-Chwen Chang, Pei-Jer Chen, Sui-Yuan Chang
hCoV-19/Taiwan/NTU222/2022	EPI_ISL_13949146	-	Department of Laboratory Medicine, National Taiwan University Hospital	Department of Clinical Laboratory Sciences and Medical Biotechnology, National Taiwan University	Shiou-Hwei Yeh, Hurng-Yi Wang, Sui-Yuan Chang
hCoV-19/Taiwan/NTU221/2022	EPI_ISL_13949145	-	Department of Laboratory Medicine, National Taiwan University Hospital	Department of Clinical Laboratory Sciences and Medical Biotechnology, National Taiwan University	Shiou-Hwei Yeh, Hurng-Yi Wang, Sui-Yuan Chang
hCoV-19/Taiwan/NTU220/2022	EPI_ISL_13949144	-	Department of Laboratory Medicine, National Taiwan University Hospital	Department of Clinical Laboratory Sciences and Medical Biotechnology, National Taiwan University	Shiou-Hwei Yeh, Hurng-Yi Wang, Sui-Yuan Chang
hCoV-19/Taiwan/NTU22/2020	EPI_ISL_447616	-	Department of Laboratory Medicine, National Taiwan University Hospital	Microbial Genomics Core Lab, National Taiwan University Centers of Genomic and Precision Medicine	Shiou-Hwei Yeh, You-Yu Lin, Ya-Yun Lai, Chiao-Ling Li, Shan-Chwen Chang, Pei-Jer Chen, Sui-Yuan Chang
hCoV-19/Taiwan/NTU217/2022	EPI_ISL_13949141	-	Department of Laboratory Medicine, National Taiwan University Hospital	Department of Clinical Laboratory Sciences and Medical Biotechnology, National Taiwan University	Shiou-Hwei Yeh, Hurng-Yi Wang, Sui-Yuan Chang
hCoV-19/Taiwan/NTU216/2022	EPI_ISL_13949140	-	Department of Laboratory Medicine, National Taiwan University Hospital	Department of Clinical Laboratory Sciences and Medical Biotechnology, National Taiwan University	Shiou-Hwei Yeh, Hurng-Yi Wang, Sui-Yuan Chang
hCoV-19/Taiwan/NTU215/2022	EPI_ISL_13949139	-	Department of Laboratory Medicine, National Taiwan University Hospital	Department of Clinical Laboratory Sciences and Medical Biotechnology, National Taiwan University	Shiou-Hwei Yeh, Hurng-Yi Wang, Sui-Yuan Chang
hCoV-19/Taiwan/NTU214/2022	EPI_ISL_13949138	-	Department of Laboratory Medicine, National Taiwan University Hospital	Department of Clinical Laboratory Sciences and Medical Biotechnology, National Taiwan University	Shiou-Hwei Yeh, Hurng-Yi Wang, Sui-Yuan Chang
hCoV-19/Taiwan/NTU213/2022	EPI_ISL_13949137	-	Department of Laboratory Medicine, National Taiwan University Hospital	Department of Clinical Laboratory Sciences and Medical Biotechnology, National Taiwan University	Shiou-Hwei Yeh, Hurng-Yi Wang, Sui-Yuan Chang
hCoV-19/Taiwan/NTU212/2022	EPI_ISL_13949136	-	Department of Laboratory Medicine, National Taiwan University Hospital	Department of Clinical Laboratory Sciences and Medical Biotechnology, National Taiwan University	Shiou-Hwei Yeh, Hurng-Yi Wang, Sui-Yuan Chang
hCoV-19/Taiwan/NTU211/2022	EPI_ISL_13949135	-	Department of Laboratory Medicine, National Taiwan University Hospital	Department of Clinical Laboratory Sciences and Medical Biotechnology, National Taiwan University	Shiou-Hwei Yeh, Hurng-Yi Wang, Sui-Yuan Chang
hCoV-19/Taiwan/NTU21/2020	EPI_ISL_422422	-	Department of Laboratory Medicine, National Taiwan University Hospital	Microbial Genomics Core Lab, National Taiwan University Centers of Genomic and Precision Medicine	Shiou-Hwei Yeh, You-Yu Lin, Ya-Yun Lai, Chiao-Ling Li, Shan-Chwen Chang, Pei-Jer Chen, Sui-Yuan Chang
hCoV-19/Taiwan/NTU209/2022	EPI_ISL_13949133	-	Department of Laboratory Medicine, National Taiwan University Hospital	Department of Clinical Laboratory Sciences and Medical Biotechnology, National Taiwan University	Shiou-Hwei Yeh, Hurng-Yi Wang, Sui-Yuan Chang
hCoV-19/Taiwan/NTU208/2022	EPI_ISL_13949132	-	Department of Laboratory Medicine, National Taiwan University Hospital	Department of Clinical Laboratory Sciences and Medical Biotechnology, National Taiwan University	Shiou-Hwei Yeh, Hurng-Yi Wang, Sui-Yuan Chang
hCoV-19/Taiwan/NTU207/2022	EPI_ISL_13949131	-	Department of Laboratory Medicine, National Taiwan University Hospital	Department of Clinical Laboratory Sciences and Medical Biotechnology, National Taiwan University	Shiou-Hwei Yeh, Hurng-Yi Wang, Sui-Yuan Chang
hCoV-19/Taiwan/NTU206/2022	EPI_ISL_13949130	-	Department of Laboratory Medicine, National Taiwan University Hospital	Department of Clinical Laboratory Sciences and Medical Biotechnology, National Taiwan University	Shiou-Hwei Yeh, Hurng-Yi Wang, Sui-Yuan Chang
hCoV-19/Taiwan/NTU205/2022	EPI_ISL_13949129	-	Department of Laboratory Medicine, National Taiwan University Hospital	Department of Clinical Laboratory Sciences and Medical Biotechnology, National Taiwan University	Shiou-Hwei Yeh, Hurng-Yi Wang, Sui-Yuan Chang
hCoV-19/Taiwan/NTU204/2022	EPI_ISL_13949128	-	Department of Laboratory Medicine, National Taiwan University Hospital	Department of Clinical Laboratory Sciences and Medical Biotechnology, National Taiwan University	Shiou-Hwei Yeh, Hurng-Yi Wang, Sui-Yuan Chang
hCoV-19/Taiwan/NTU202/2022	EPI_ISL_13949126	-	Department of Laboratory Medicine, National Taiwan University Hospital	Department of Clinical Laboratory Sciences and Medical Biotechnology, National Taiwan University	Shiou-Hwei Yeh, Hurng-Yi Wang, Sui-Yuan Chang
hCoV-19/Taiwan/NTU20/2020	EPI_ISL_422421	-	Department of Laboratory Medicine, National Taiwan University Hospital	Microbial Genomics Core Lab, National Taiwan University Centers of Genomic and Precision Medicine	Shiou-Hwei Yeh, You-Yu Lin, Ya-Yun Lai, Chiao-Ling Li, Shan-Chwen Chang, Pei-Jer Chen, Sui-Yuan Chang
hCoV-19/Taiwan/NTU190/2022	EPI_ISL_13356697	-	Department of Laboratory Medicine, National Taiwan University Hospital	Department of Clinical Laboratory Sciences and Medical Biotechnology, National Taiwan University	Shiou-Hwei Yeh, Hurng-Yi Wang, Sui-Yuan Chang
hCoV-19/Taiwan/NTU19/2020	EPI_ISL_422420	-	Department of Laboratory Medicine, National Taiwan University Hospital	Microbial Genomics Core Lab, National Taiwan University Centers of Genomic and Precision Medicine	Shiou-Hwei Yeh, You-Yu Lin, Ya-Yun Lai, Chiao-Ling Li, Shan-Chwen Chang, Pei-Jer Chen, Sui-Yuan Chang
hCoV-19/Taiwan/NTU189/2022	EPI_ISL_13356696	-	Department of Laboratory Medicine, National Taiwan University Hospital	Department of Clinical Laboratory Sciences and Medical Biotechnology, National Taiwan University	Shiou-Hwei Yeh, Hurng-Yi Wang, Sui-Yuan Chang
hCoV-19/Taiwan/NTU188/2022	EPI_ISL_13356695	-	Department of Laboratory Medicine, National Taiwan University Hospital	Department of Clinical Laboratory Sciences and Medical Biotechnology, National Taiwan University	Shiou-Hwei Yeh, Hurng-Yi Wang, Sui-Yuan Chang
hCoV-19/Taiwan/NTU187/2022	EPI_ISL_13356694	-	Department of Laboratory Medicine, National Taiwan University Hospital	Department of Clinical Laboratory Sciences and Medical Biotechnology, National Taiwan University	Shiou-Hwei Yeh, Hurng-Yi Wang, Sui-Yuan Chang
hCoV-19/Taiwan/NTU181/2022	EPI_ISL_13356693	-	Department of Laboratory Medicine, National Taiwan University Hospital	Department of Clinical Laboratory Sciences and Medical Biotechnology, National Taiwan University	Shiou-Hwei Yeh, Hurng-Yi Wang, Sui-Yuan Chang
hCoV-19/Taiwan/NTU180/2022	EPI_ISL_13356692	-	Department of Laboratory Medicine, National Taiwan University Hospital	Department of Clinical Laboratory Sciences and Medical Biotechnology, National Taiwan University	Shiou-Hwei Yeh, Hurng-Yi Wang, Sui-Yuan Chang
hCoV-19/Taiwan/NTU18/2020	EPI_ISL_447615	-	Department of Laboratory Medicine, National Taiwan University Hospital	Microbial Genomics Core Lab, National Taiwan University Centers of Genomic and Precision Medicine	Shiou-Hwei Yeh, You-Yu Lin, Ya-Yun Lai, Chiao-Ling Li, Shan-Chwen Chang, Pei-Jer Chen, Sui-Yuan Chang
hCoV-19/Taiwan/NTU179/2022	EPI_ISL_13026396	-	Department of Laboratory Medicine, National Taiwan University Hospital	Department of Clinical Laboratory Sciences and Medical Biotechnology, National Taiwan University	Shiou-Hwei Yeh, Hurng-Yi Wang, Sui-Yuan Chang
hCoV-19/Taiwan/NTU178/2022	EPI_ISL_13026394	-	Department of Laboratory Medicine, National Taiwan University Hospital	Department of Clinical Laboratory Sciences and Medical Biotechnology, National Taiwan University	Shiou-Hwei Yeh, Hurng-Yi Wang, Sui-Yuan Chang
hCoV-19/Taiwan/NTU177/2022	EPI_ISL_13026392	-	Department of Laboratory Medicine, National Taiwan University Hospital	Department of Clinical Laboratory Sciences and Medical Biotechnology, National Taiwan University	Shiou-Hwei Yeh, Hurng-Yi Wang, Sui-Yuan Chang
hCoV-19/Taiwan/NTU176/2022	EPI_ISL_13026390	-	Department of Laboratory Medicine, National Taiwan University Hospital	Department of Clinical Laboratory Sciences and Medical Biotechnology, National Taiwan University	Shiou-Hwei Yeh, Hurng-Yi Wang, Sui-Yuan Chang
hCoV-19/Taiwan/NTU175/2022	EPI_ISL_13026387	-	Department of Laboratory Medicine, National Taiwan University Hospital	Department of Clinical Laboratory Sciences and Medical Biotechnology, National Taiwan University	Shiou-Hwei Yeh, Hurng-Yi Wang, Sui-Yuan Chang
hCoV-19/Taiwan/NTU174/2022	EPI_ISL_13026349	-	Department of Laboratory Medicine, National Taiwan University Hospital	Department of Clinical Laboratory Sciences and Medical Biotechnology, National Taiwan University	Shiou-Hwei Yeh, Hurng-Yi Wang, Sui-Yuan Chang
hCoV-19/Taiwan/NTU173/2022	EPI_ISL_13026317	-	Department of Laboratory Medicine, National Taiwan University Hospital	Department of Clinical Laboratory Sciences and Medical Biotechnology, National Taiwan University	Shiou-Hwei Yeh, Hurng-Yi Wang, Sui-Yuan Chang
hCoV-19/Taiwan/NTU172/2022	EPI_ISL_12892377	-	Department of Laboratory Medicine, National Taiwan University Hospital	Department of Clinical Laboratory Sciences and Medical Biotechnology, National Taiwan University	Shiou-Hwei Yeh, Hurng-Yi Wang, Sui-Yuan Chang
hCoV-19/Taiwan/NTU17/2020	EPI_ISL_422419	-	Department of Laboratory Medicine, National Taiwan University Hospital	Microbial Genomics Core Lab, National Taiwan University Centers of Genomic and Precision Medicine	Shiou-Hwei Yeh, You-Yu Lin, Ya-Yun Lai, Chiao-Ling Li, Shan-Chwen Chang, Pei-Jer Chen, Sui-Yuan Chang
hCoV-19/Taiwan/NTU16/2020	EPI_ISL_422418	-	Department of Laboratory Medicine, National Taiwan University Hospital	Microbial Genomics Core Lab, National Taiwan University Centers of Genomic and Precision Medicine	Shiou-Hwei Yeh, You-Yu Lin, Ya-Yun Lai, Chiao-Ling Li, Shan-Chwen Chang, Pei-Jer Chen, Sui-Yuan Chang
hCoV-19/Taiwan/NTU15/2020	EPI_ISL_422417	-	Department of Laboratory Medicine, National Taiwan University Hospital	Microbial Genomics Core Lab, National Taiwan University Centers of Genomic and Precision Medicine	Shiou-Hwei Yeh, You-Yu Lin, Ya-Yun Lai, Chiao-Ling Li, Shan-Chwen Chang, Pei-Jer Chen, Sui-Yuan Chang
hCoV-19/Taiwan/NTU142/2022	EPI_ISL_13105945	-	Department of Laboratory Medicine, National Taiwan University Hospital	Department of Clinical Laboratory Sciences and Medical Biotechnology, National Taiwan University	Shiou-Hwei Yeh, Hurng-Yi Wang, Sui-Yuan Chang
hCoV-19/Taiwan/NTU14/2020	EPI_ISL_422416	-	Department of Laboratory Medicine, National Taiwan University Hospital	Microbial Genomics Core Lab, National Taiwan University Centers of Genomic and Precision Medicine	Shiou-Hwei Yeh, You-Yu Lin, Ya-Yun Lai, Chiao-Ling Li, Shan-Chwen Chang, Pei-Jer Chen, Sui-Yuan Chang
hCoV-19/Taiwan/NTU139/2022	EPI_ISL_11302937	-	Department of Laboratory Medicine, National Taiwan University Hospital	Department of Clinical Laboratory Sciences and Medical Biotechnology, National Taiwan University	Shiou-Hwei Yeh, Hurng-Yi Wang,Sui-Yuan Chang
hCoV-19/Taiwan/NTU138/2022	EPI_ISL_11302936	-	Department of Laboratory Medicine, National Taiwan University Hospital	Department of Clinical Laboratory Sciences and Medical Biotechnology, National Taiwan University	Shiou-Hwei Yeh, Hurng-Yi Wang,Sui-Yuan Chang
hCoV-19/Taiwan/NTU137/2022	EPI_ISL_11302895	-	Department of Laboratory Medicine, National Taiwan University Hospital	Department of Clinical Laboratory Sciences and Medical Biotechnology, National Taiwan University	Shiou-Hwei Yeh, Hurng-Yi Wang,Sui-Yuan Chang
hCoV-19/Taiwan/NTU136/2022	EPI_ISL_11302894	-	Department of Laboratory Medicine, National Taiwan University Hospital	Department of Clinical Laboratory Sciences and Medical Biotechnology, National Taiwan University	Shiou-Hwei Yeh, Hurng-Yi Wang,Sui-Yuan Chang
hCoV-19/Taiwan/NTU135/2022	EPI_ISL_11302893	-	Department of Laboratory Medicine, National Taiwan University Hospital	Department of Clinical Laboratory Sciences and Medical Biotechnology, National Taiwan University	Shiou-Hwei Yeh, Hurng-Yi Wang,Sui-Yuan Chang
hCoV-19/Taiwan/NTU134/2022	EPI_ISL_11302892	-	Department of Laboratory Medicine, National Taiwan University Hospital	Department of Clinical Laboratory Sciences and Medical Biotechnology, National Taiwan University	Shiou-Hwei Yeh, Hurng-Yi Wang,Sui-Yuan Chang
hCoV-19/Taiwan/NTU133/2022	EPI_ISL_11302891	-	Department of Laboratory Medicine, National Taiwan University Hospital	Department of Clinical Laboratory Sciences and Medical Biotechnology, National Taiwan University	Shiou-Hwei Yeh, Hurng-Yi Wang,Sui-Yuan Chang
hCoV-19/Taiwan/NTU132/2022	EPI_ISL_11302849	-	Department of Laboratory Medicine, National Taiwan University Hospital	Department of Clinical Laboratory Sciences and Medical Biotechnology, National Taiwan University	Shiou-Hwei Yeh, Hurng-Yi Wang,Sui-Yuan Chang
hCoV-19/Taiwan/NTU130/2022	EPI_ISL_11302804	-	Department of Laboratory Medicine, National Taiwan University Hospital	Department of Clinical Laboratory Sciences and Medical Biotechnology, National Taiwan University	Shiou-Hwei Yeh, Hurng-Yi Wang,Sui-Yuan Chang
hCoV-19/Taiwan/NTU13/2020	EPI_ISL_422415	-	Department of Laboratory Medicine, National Taiwan University Hospital	Microbial Genomics Core Lab, National Taiwan University Centers of Genomic and Precision Medicine	Shiou-Hwei Yeh, You-Yu Lin, Ya-Yun Lai, Chiao-Ling Li, Shan-Chwen Chang, Pei-Jer Chen, Sui-Yuan Chang
hCoV-19/Taiwan/NTU129/2022	EPI_ISL_11302740	-	Department of Laboratory Medicine, National Taiwan University Hospital	Department of Clinical Laboratory Sciences and Medical Biotechnology, National Taiwan University	Shiou-Hwei Yeh, Hurng-Yi Wang,Sui-Yuan Chang
hCoV-19/Taiwan/NTU125/2021	EPI_ISL_11333354	-	Department of Laboratory Medicine, National Taiwan University Hospital	Department of Clinical Laboratory Sciences and Medical Biotechnology, National Taiwan University	Sui-Yuan Chang
hCoV-19/Taiwan/NTU124/2021	EPI_ISL_11333351	-	Department of Laboratory Medicine, National Taiwan University Hospital	Department of Clinical Laboratory Sciences and Medical Biotechnology, National Taiwan University	Sui-Yuan Chang
hCoV-19/Taiwan/NTU123/2021	EPI_ISL_11362244	-	Department of Laboratory Medicine, National Taiwan University Hospital	Department of Clinical Laboratory Sciences and Medical Biotechnology, National Taiwan University	Sui-Yuan Chang
hCoV-19/Taiwan/NTU120/2021	EPI_ISL_11362242	-	Department of Laboratory Medicine, National Taiwan University Hospital	Department of Clinical Laboratory Sciences and Medical Biotechnology, National Taiwan University	Sui-Yuan Chang
hCoV-19/Taiwan/NTU12/2020	EPI_ISL_422414	-	Department of Laboratory Medicine, National Taiwan University Hospital	Microbial Genomics Core Lab, National Taiwan University Centers of Genomic and Precision Medicine	Shiou-Hwei Yeh, You-Yu Lin, Ya-Yun Lai, Chiao-Ling Li, Shan-Chwen Chang, Pei-Jer Chen, Sui-Yuan Chang
hCoV-19/Taiwan/NTU118/2021	EPI_ISL_13618359	-	Department of Laboratory Medicine, National Taiwan University Hospital	Department of Clinical Laboratory Sciences and Medical Biotechnology, National Taiwan University	Shiou-Hwei Yeh, Hurng-Yi Wang, Sui-Yuan Chang
hCoV-19/Taiwan/NTU117/2021	EPI_ISL_11362241	-	Department of Laboratory Medicine, National Taiwan University Hospital	Department of Clinical Laboratory Sciences and Medical Biotechnology, National Taiwan University	Sui-Yuan Chang
hCoV-19/Taiwan/NTU116/2021	EPI_ISL_11333513	-	Department of Laboratory Medicine, National Taiwan University Hospital	Department of Clinical Laboratory Sciences and Medical Biotechnology, National Taiwan University	Sui-Yuan Chang
hCoV-19/Taiwan/NTU115/2021	EPI_ISL_13618358	-	Department of Laboratory Medicine, National Taiwan University Hospital	Department of Clinical Laboratory Sciences and Medical Biotechnology, National Taiwan University	Shiou-Hwei Yeh, Hurng-Yi Wang, Sui-Yuan Chang
hCoV-19/Taiwan/NTU114/2021	EPI_ISL_13618357	-	Department of Laboratory Medicine, National Taiwan University Hospital	Department of Clinical Laboratory Sciences and Medical Biotechnology, National Taiwan University	Shiou-Hwei Yeh, Hurng-Yi Wang, Sui-Yuan Chang
hCoV-19/Taiwan/NTU113/2021	EPI_ISL_11362240	-	Department of Laboratory Medicine, National Taiwan University Hospital	Department of Clinical Laboratory Sciences and Medical Biotechnology, National Taiwan University	Sui-Yuan Chang
hCoV-19/Taiwan/NTU112/2021	EPI_ISL_11362239	-	Department of Laboratory Medicine, National Taiwan University Hospital	Department of Clinical Laboratory Sciences and Medical Biotechnology, National Taiwan University	Sui-Yuan Chang
hCoV-19/Taiwan/NTU111/2021	EPI_ISL_11362238	-	Department of Laboratory Medicine, National Taiwan University Hospital	Department of Clinical Laboratory Sciences and Medical Biotechnology, National Taiwan University	Sui-Yuan Chang
hCoV-19/Taiwan/NTU110/2021	EPI_ISL_11362243	-	Department of Laboratory Medicine, National Taiwan University Hospital	Department of Clinical Laboratory Sciences and Medical Biotechnology, National Taiwan University	Sui-Yuan Chang
hCoV-19/Taiwan/NTU11/2020	EPI_ISL_422413	-	Department of Laboratory Medicine, National Taiwan University Hospital	Microbial Genomics Core Lab, National Taiwan University Centers of Genomic and Precision Medicine	Shiou-Hwei Yeh, You-Yu Lin, Ya-Yun Lai, Chiao-Ling Li, Shan-Chwen Chang, Pei-Jer Chen, Sui-Yuan Chang
hCoV-19/Taiwan/NTU109/2021	EPI_ISL_13618356	-	Department of Laboratory Medicine, National Taiwan University Hospital	Department of Clinical Laboratory Sciences and Medical Biotechnology, National Taiwan University	Shiou-Hwei Yeh, Hurng-Yi Wang, Sui-Yuan Chang
hCoV-19/Taiwan/NTU108/2021	EPI_ISL_11333512	-	Department of Laboratory Medicine, National Taiwan University Hospital	Department of Clinical Laboratory Sciences and Medical Biotechnology, National Taiwan University	Sui-Yuan Chang
hCoV-19/Taiwan/NTU107/2021	EPI_ISL_11333511	-	Department of Laboratory Medicine, National Taiwan University Hospital	Department of Clinical Laboratory Sciences and Medical Biotechnology, National Taiwan University	Sui-Yuan Chang
hCoV-19/Taiwan/NTU106/2021	EPI_ISL_11362237	-	Department of Laboratory Medicine, National Taiwan University Hospital	Department of Clinical Laboratory Sciences and Medical Biotechnology, National Taiwan University	Sui-Yuan Chang
hCoV-19/Taiwan/NTU105/2021	EPI_ISL_11333510	-	Department of Laboratory Medicine, National Taiwan University Hospital	Department of Clinical Laboratory Sciences and Medical Biotechnology, National Taiwan University	Sui-Yuan Chang
hCoV-19/Taiwan/NTU104/2021	EPI_ISL_11333509	-	Department of Laboratory Medicine, National Taiwan University Hospital	Department of Clinical Laboratory Sciences and Medical Biotechnology, National Taiwan University	Sui-Yuan Chang
hCoV-19/Taiwan/NTU103/2021	EPI_ISL_11333517	-	Department of Laboratory Medicine, National Taiwan University Hospital	Department of Clinical Laboratory Sciences and Medical Biotechnology, National Taiwan University	Sui-Yuan Chang
hCoV-19/Taiwan/NTU102/2021	EPI_ISL_11333508	-	Department of Laboratory Medicine, National Taiwan University Hospital	Department of Clinical Laboratory Sciences and Medical Biotechnology, National Taiwan University	Sui-Yuan Chang
hCoV-19/Taiwan/NTU101/2021	EPI_ISL_11333507	-	Department of Laboratory Medicine, National Taiwan University Hospital	Department of Clinical Laboratory Sciences and Medical Biotechnology, National Taiwan University	Sui-Yuan Chang
hCoV-19/Taiwan/NTU100/2021	EPI_ISL_13618355	-	Department of Laboratory Medicine, National Taiwan University Hospital	Department of Clinical Laboratory Sciences and Medical Biotechnology, National Taiwan University	Shiou-Hwei Yeh, Hurng-Yi Wang, Sui-Yuan Chang
hCoV-19/Taiwan/NTU10/2020	EPI_ISL_447614	-	Department of Laboratory Medicine, National Taiwan University Hospital	Microbial Genomics Core Lab, National Taiwan University Centers of Genomic and Precision Medicine	Shiou-Hwei Yeh, You-Yu Lin, Ya-Yun Lai, Chiao-Ling Li, Shan-Chwen Chang, Pei-Jer Chen, Sui-Yuan Chang
hCoV-19/Taiwan/NTU09/2020	EPI_ISL_422412	-	Department of Laboratory Medicine, National Taiwan University Hospital	Microbial Genomics Core Lab, National Taiwan University Centers of Genomic and Precision Medicine	Shiou-Hwei Yeh, You-Yu Lin, Ya-Yun Lai, Chiao-Ling Li, Shan-Chwen Chang, Pei-Jer Chen, Sui-Yuan Chang
hCoV-19/Taiwan/NTU08/2020	EPI_ISL_422411	-	Department of Laboratory Medicine, National Taiwan University Hospital	Microbial Genomics Core Lab, National Taiwan University Centers of Genomic and Precision Medicine	Shiou-Hwei Yeh, You-Yu Lin, Ya-Yun Lai, Chiao-Ling Li, Shan-Chwen Chang, Pei-Jer Chen, Sui-Yuan Chang
hCoV-19/Taiwan/NTU07/2020	EPI_ISL_422410	-	Department of Laboratory Medicine, National Taiwan University Hospital	Microbial Genomics Core Lab, National Taiwan University Centers of Genomic and Precision Medicine	Shiou-Hwei Yeh, You-Yu Lin, Ya-Yun Lai, Chiao-Ling Li, Shan-Chwen Chang, Pei-Jer Chen, Sui-Yuan Chang
hCoV-19/Taiwan/NTU06/2020	EPI_ISL_422409	-	Department of Laboratory Medicine, National Taiwan University Hospital	Microbial Genomics Core Lab, National Taiwan University Centers of Genomic and Precision Medicine	Shiou-Hwei Yeh, You-Yu Lin, Ya-Yun Lai, Chiao-Ling Li, Shan-Chwen Chang, Pei-Jer Chen, Sui-Yuan Chang
hCoV-19/Taiwan/NTU05/2020	EPI_ISL_422408	-	Department of Laboratory Medicine, National Taiwan University Hospital	Microbial Genomics Core Lab, National Taiwan University Centers of Genomic and Precision Medicine	Shiou-Hwei Yeh, You-Yu Lin, Ya-Yun Lai, Chiao-Ling Li, Shan-Chwen Chang, Pei-Jer Chen, Sui-Yuan Chang
hCoV-19/Taiwan/NTU04/2020	EPI_ISL_422407	-	Department of Laboratory Medicine, National Taiwan University Hospital	Microbial Genomics Core Lab, National Taiwan University Centers of Genomic and Precision Medicine	Shiou-Hwei Yeh, You-Yu Lin, Ya-Yun Lai, Chiao-Ling Li, Shan-Chwen Chang, Pei-Jer Chen, Sui-Yuan Chang
hCoV-19/Taiwan/NTU03/2020	EPI_ISL_413592	-	Department of Laboratory Medicine, National Taiwan University Hospital	Microbial Genomics Core Lab, National Taiwan University Centers of Genomic and Precision Medicine	Shiou-Hwei Yeh, You-Yu Lin, Ya-Yun Lai, Chiao-Ling Li, Shan-Chwen Chang, Pei-Jer Chen, Sui-Yuan Chang
hCoV-19/Taiwan/NTU02/2020	EPI_ISL_410218	-	Department of Laboratory Medicine, National Taiwan University Hospital	Microbial Genomics Core Lab, National Taiwan University Centers of Genomic and Precision Medicine	Shiou-Hwei Yeh, You-Yu Lin, Ya-Yun Lai, Chiao-Ling Li, Shan-Chwen Chang, Pei-Jer Chen, Sui-Yuan Chang
hCoV-19/Taiwan/NTU01/2020	EPI_ISL_408489	-	Department of Laboratory Medicine, National Taiwan University Hospital	Microbial Genomics Core Lab, National Taiwan University Centers of Genomic and Precision Medicine	Shiou-Hwei Yeh, You-Yu Lin, Ya-Yun Lai, Chiao-Ling Li, Shan-Chwen Chang, Pei-Jer Chen, Sui-Yuan Chang
hCoV-19/Taiwan/NCKUH-015/2020	EPI_ISL_493208	-	Virology Lab,Department of Pathology, National Cheng Kung University Hospital	Virology Lab,Department of Pathology, National Cheng Kung University Hospital	Huey-Pin Tsai et al
hCoV-19/Taiwan/NCKUH-014/2020	EPI_ISL_493207	-	Virology Lab,Department of Pathology, National Cheng Kung University Hospital	Virology Lab,Department of Pathology, National Cheng Kung University Hospital	Huey-Pin Tsai, et al
hCoV-19/Taiwan/NCKUH-012/2020	EPI_ISL_493205	-	Virology Lab,Department of Pathology, National Cheng Kung University Hospital	Virology Lab,Department of Pathology, National Cheng Kung University Hospital	Huey-Pin Tsai, et al
hCoV-19/Taiwan/NCKUH-007/2020	EPI_ISL_493202	-	Virology Lab,Department of Pathology, National Cheng Kung University Hospital	Virology Lab,Department of Pathology, National Cheng Kung University Hospital	Huey-Pin Tsai, et al
hCoV-19/Taiwan/NCKUH-006/2020	EPI_ISL_493201	-	Virology Lab,Department of Pathology, National Cheng Kung University Hospital	Virology Lab,Department of Pathology, National Cheng Kung University Hospital	Huey-Pin Tsai, et al
hCoV-19/Taiwan/NCKUH-005/2020	EPI_ISL_493200	-	Virology Lab,Department of Pathology, National Cheng Kung University Hospital	Virology Lab,Department of Pathology, National Cheng Kung University Hospital	Huey-Pin Tsai, et al
hCoV-19/Taiwan/NCKUH-003/2020	EPI_ISL_493199	-	Virology Lab,Department of Pathology, National Cheng Kung University Hospital	Virology Lab,Department of Pathology, National Cheng Kung University Hospital	Huey-Pin Tsai, et al
hCoV-19/Taiwan/NCKUH-002/2020	EPI_ISL_493198	-	Virology Lab,Department of Pathology, National Cheng Kung University Hospital	Virology Lab,Department of Pathology, National Cheng Kung University Hospital	Huey-Pin Tsai, et al
hCoV-19/Taiwan/KMUH-9/2021	EPI_ISL_8636668	-	Dr. Jih-Jin Tsai	Dr. Jih-Jin Tsai	Ping-Chang Lin, Ching-Yi Tsai, Yan-Yi Tsai, Miao-Chen Hsu, Li-Teh Liu, Chun-Hong Chen, Wan-Long Chuang, Jer-Ming Chang, Shang-Jyh Hwang, Inn-Wen Chong, Jih-Jin Tsai
hCoV-19/Taiwan/KMUH-8/2021	EPI_ISL_8636666	-	Dr. Jih-Jin Tsai	Dr. Jih-Jin Tsai	Ping-Chang Lin, Ching-Yi Tsai, Yan-Yi Tsai, Miao-Chen Hsu, Li-Teh Liu, Chun-Hong Chen, Wan-Long Chuang, Jer-Ming Chang, Shang-Jyh Hwang, Inn-Wen Chong, Jih-Jin Tsai
hCoV-19/Taiwan/KMUH-7/2021	EPI_ISL_7016498	-	Dr. Jih-Jin Tsai	Dr. Jih-Jin Tsai	Ping-Chang Lin, Ching-Yi Tsai, Yan-Yi Tsai, Miao-Chen Hsu, Li-Teh Liu, Chun-Hong Chen, Wan-Long Chuang, Jer-Ming Chang, Shang-Jyh Hwang, Inn-Wen Chong, Jih-Jin Tsai
hCoV-19/Taiwan/KMUH-6/2021	EPI_ISL_7016494	-	Dr. Jih-Jin Tsai	Dr. Jih-Jin Tsai	Ping-Chang Lin, Ching-Yi Tsai, Yan-Yi Tsai, Miao-Chen Hsu, Li-Teh Liu, Chun-Hong Chen, Wan-Long Chuang, Jer-Ming Chang, Shang-Jyh Hwang, Inn-Wen Chong, Jih-Jin Tsai
hCoV-19/Taiwan/KMUH-5/2021	EPI_ISL_7016459	-	Dr. Jih-Jin Tsai	Dr. Jih-Jin Tsai	Ping-Chang Lin, Ching-Yi Tsai, Yan-Yi Tsai, Miao-Chen Hsu, Li-Teh Liu, Chun-Hong Chen, Wan-Long Chuang, Jer-Ming Chang, Shang-Jyh Hwang, Inn-Wen Chong, Jih-Jin Tsai
hCoV-19/Taiwan/KMUH-4/2021	EPI_ISL_7016374	-	Dr. Jih-Jin Tsai	Dr. Jih-Jin Tsai	Ping-Chang Lin, Ching-Yi Tsai, Yan-Yi Tsai, Miao-Chen Hsu, Li-Teh Liu, Chun-Hong Chen, Ko Chang, Wan-Long Chuang, Jer-Ming Chang, Shang-Jyh Hwang, Inn-Wen Chong, Jih-Jin Tsai
hCoV-19/Taiwan/KMUH-3/2021	EPI_ISL_5395633	-	Dr. Jih-Jin Tsai	Dr. Jih-Jin Tsai	Ping-Chang Lin, Ching-Yi Tsai, Yan-Yi Tsai, Miao-Chen Hsu, Li-Teh Liu, Chun-Hong Chen, Wan-Long Chuang, Jer-Ming Chang, Shang-Jyh Hwang, Inn-Wen Chong, Jih-Jin Tsai
hCoV-19/Taiwan/KMUH-2/2020	EPI_ISL_5395635	-	Dr. Jih-Jin Tsai	Dr. Jih-Jin Tsai	Ping-Chang Lin, Ching-Yi Tsai, Yan-Yi Tsai, Miao-Chen Hsu, Li-Teh Liu, Chun-Hong Chen, Wan-Long Chuang, Jer-Ming Chang, Shang-Jyh Hwang, Inn-Wen Chong, Jih-Jin Tsai
hCoV-19/Taiwan/KMUH-11/2022	EPI_ISL_12005452	-	Dr. Jih-Jin Tsai Tropical Medicine Center, Kaohsiung Medical University Chung-Ho Memorial Hospital	Dr. Jih-Jin Tsai Tropical Medicine Center, Kaohsiung Medical University Chung-Ho Memorial Hospital	Ping-Chang Lin, Ching-Yi Tsai, Yan-Yi Tsai, Miao-Chen Hsu, Li-Teh Liu, Chun-Hong Chen, Wan-Long Chuang, Jer-Ming Chang, Shang-Yi Lin, Shang-Jyh Hwang, Inn-Wen Chong, Jih-Jin Tsai
hCoV-19/Taiwan/KMUH-10/2022	EPI_ISL_12005416	-	Dr. Jih-Jin Tsai Tropical Medicine Center, Kaohsiung Medical University Chung-Ho Memorial Hospital	Dr. Jih-Jin Tsai Tropical Medicine Center, Kaohsiung Medical University Chung-Ho Memorial Hospital	Ping-Chang Lin, Ching-Yi Tsai, Yan-Yi Tsai, Miao-Chen Hsu, Li-Teh Liu, Chun-Hong Chen, Wan-Long Chuang, Jer-Ming Chang, Shang-Yi Lin, Shang-Jyh Hwang, Inn-Wen Chong, Jih-Jin Tsai
hCoV-19/Taiwan/KMU-1/2020	EPI_ISL_4169856	-	Dr.Chiaho Shih	Dr.Chiaho Shih	An-Ting Liou, Chih-Hsu Chang, Ping-Chang Lin, Yu-Chen Cheng, Ching-Yi Tsai, Wen-Chang Lin, Jeng-Yi Li, Mei-Yeh Jade Lu, Jer-Ming Chang, Shang-Jyh Hwang, Ming-Feng Hou, Inn-Wen Chong, Yuh-Jyh Jong, Jih-Jin Tsai, and Chiaho Shih
hCoV-19/Taiwan/IPM-66/2022	EPI_ISL_13171423	-	Institute of Preventive Medicine	Institute of Preventive Medicine	Chun-Hsiang Chiu, Li-Chen Yen, Yi-Chun Liu, Chuen-Mi, Yang, Yu-Hsiu Chang
hCoV-19/Taiwan/IPM-63/2022	EPI_ISL_12097305	-	Institute of Preventive Medicine	Institute of Preventive Medicine	Shu-Chen Hsu, Tein-Yao Chang, Ping-Cheng Liu, Hui-Ping Tsai, Shan-Ko Tsai, Cheng-Cheung Chen, Chun-Hsiang Chiu, Kuo-Ming Yeh, Yi-Jen Hung
hCoV-19/Taiwan/CGMH-CGU-89/2021	EPI_ISL_5160578	-	Laboratory Medicine	Department of Laboratory Medicine, Lin-Kou Chang Gung Memorial Hospital, Taoyuan, Taiwan	Kuo-Chien Tsao, Yu-Nong Gong, Shu-Li Yang, Yi-Chun Liu, Chung-Guei Huang, Mei-Jen Hsiao, Po-Wei Huang, Cheng-Ta Yang, Cheng-Hsun Chiu, Peng-Nien Huang, Kuo-Ming Lee, Guang-Wu Chen, Shin-Ru Shih
hCoV-19/Taiwan/CGMH-CGU-88/2021	EPI_ISL_5160574	-	Laboratory Medicine	Department of Laboratory Medicine, Lin-Kou Chang Gung Memorial Hospital, Taoyuan, Taiwan	Kuo-Chien Tsao, Yu-Nong Gong, Shu-Li Yang, Yi-Chun Liu, Chung-Guei Huang, Mei-Jen Hsiao, Po-Wei Huang, Cheng-Ta Yang, Cheng-Hsun Chiu, Peng-Nien Huang, Kuo-Ming Lee, Guang-Wu Chen, Shin-Ru Shih
hCoV-19/Taiwan/CGMH-CGU-87/2021	EPI_ISL_5160570	-	Laboratory Medicine	Department of Laboratory Medicine, Lin-Kou Chang Gung Memorial Hospital, Taoyuan, Taiwan	Kuo-Chien Tsao, Yu-Nong Gong, Shu-Li Yang, Yi-Chun Liu, Chung-Guei Huang, Mei-Jen Hsiao, Po-Wei Huang, Cheng-Ta Yang, Cheng-Hsun Chiu, Peng-Nien Huang, Kuo-Ming Lee, Guang-Wu Chen, Shin-Ru Shih
hCoV-19/Taiwan/CGMH-CGU-86/2021	EPI_ISL_5160569	-	Laboratory Medicine	Department of Laboratory Medicine, Lin-Kou Chang Gung Memorial Hospital, Taoyuan, Taiwan	Kuo-Chien Tsao, Yu-Nong Gong, Shu-Li Yang, Yi-Chun Liu, Chung-Guei Huang, Mei-Jen Hsiao, Po-Wei Huang, Cheng-Ta Yang, Cheng-Hsun Chiu, Peng-Nien Huang, Kuo-Ming Lee, Guang-Wu Chen, Shin-Ru Shih
hCoV-19/Taiwan/CGMH-CGU-85/2021	EPI_ISL_5160564	-	Laboratory Medicine	Department of Laboratory Medicine, Lin-Kou Chang Gung Memorial Hospital, Taoyuan, Taiwan	Kuo-Chien Tsao, Yu-Nong Gong, Shu-Li Yang, Yi-Chun Liu, Chung-Guei Huang, Mei-Jen Hsiao, Po-Wei Huang, Cheng-Ta Yang, Cheng-Hsun Chiu, Peng-Nien Huang, Kuo-Ming Lee, Guang-Wu Chen, Shin-Ru Shih
hCoV-19/Taiwan/CGMH-CGU-84/2021	EPI_ISL_5160563	-	Laboratory Medicine	Department of Laboratory Medicine, Lin-Kou Chang Gung Memorial Hospital, Taoyuan, Taiwan	Kuo-Chien Tsao, Yu-Nong Gong, Shu-Li Yang, Yi-Chun Liu, Chung-Guei Huang, Mei-Jen Hsiao, Po-Wei Huang, Cheng-Ta Yang, Cheng-Hsun Chiu, Peng-Nien Huang, Kuo-Ming Lee, Guang-Wu Chen, Shin-Ru Shih
hCoV-19/Taiwan/CGMH-CGU-83/2021	EPI_ISL_5160559	-	Laboratory Medicine	Department of Laboratory Medicine, Lin-Kou Chang Gung Memorial Hospital, Taoyuan, Taiwan	Kuo-Chien Tsao, Yu-Nong Gong, Shu-Li Yang, Yi-Chun Liu, Chung-Guei Huang, Mei-Jen Hsiao, Po-Wei Huang, Cheng-Ta Yang, Cheng-Hsun Chiu, Peng-Nien Huang, Kuo-Ming Lee, Guang-Wu Chen, Shin-Ru Shih
hCoV-19/Taiwan/CGMH-CGU-82/2021	EPI_ISL_5160556	-	Laboratory Medicine	Department of Laboratory Medicine, Lin-Kou Chang Gung Memorial Hospital, Taoyuan, Taiwan	Kuo-Chien Tsao, Yu-Nong Gong, Shu-Li Yang, Yi-Chun Liu, Chung-Guei Huang, Mei-Jen Hsiao, Po-Wei Huang, Cheng-Ta Yang, Cheng-Hsun Chiu, Peng-Nien Huang, Kuo-Ming Lee, Guang-Wu Chen, Shin-Ru Shih
hCoV-19/Taiwan/CGMH-CGU-81/2021	EPI_ISL_5160551	-	Laboratory Medicine	Department of Laboratory Medicine, Lin-Kou Chang Gung Memorial Hospital, Taoyuan, Taiwan	Kuo-Chien Tsao, Yu-Nong Gong, Shu-Li Yang, Yi-Chun Liu, Chung-Guei Huang, Mei-Jen Hsiao, Po-Wei Huang, Cheng-Ta Yang, Cheng-Hsun Chiu, Peng-Nien Huang, Kuo-Ming Lee, Guang-Wu Chen, Shin-Ru Shih
hCoV-19/Taiwan/CGMH-CGU-80/2021	EPI_ISL_5160476	-	Laboratory Medicine	Department of Laboratory Medicine, Lin-Kou Chang Gung Memorial Hospital, Taoyuan, Taiwan	Kuo-Chien Tsao, Yu-Nong Gong, Shu-Li Yang, Yi-Chun Liu, Chung-Guei Huang, Mei-Jen Hsiao, Po-Wei Huang, Cheng-Ta Yang, Cheng-Hsun Chiu, Peng-Nien Huang, Kuo-Ming Lee, Guang-Wu Chen, Shin-Ru Shih
hCoV-19/Taiwan/CGMH-CGU-79/2021	EPI_ISL_5160472	-	Laboratory Medicine	Department of Laboratory Medicine, Lin-Kou Chang Gung Memorial Hospital, Taoyuan, Taiwan	Kuo-Chien Tsao, Yu-Nong Gong, Shu-Li Yang, Yi-Chun Liu, Chung-Guei Huang, Mei-Jen Hsiao, Po-Wei Huang, Cheng-Ta Yang, Cheng-Hsun Chiu, Peng-Nien Huang, Kuo-Ming Lee, Guang-Wu Chen, Shin-Ru Shih
hCoV-19/Taiwan/CGMH-CGU-78/2021	EPI_ISL_2544714	-	Research¬¨‚Ä†Center¬¨‚Ä†for Emerging Viral Infections, Chang Gung University, Taiwan	Research¬¨‚Ä†Center¬¨‚Ä†for Emerging Viral Infections, Chang Gung University, Taiwan	Shin-Ru Shih, Yu-Nong Gong, Kuo-Ming Lee, Tsu-Lan Wu, Chung-Guei Huang, Shu-Li Yang, Po-Wei Huang, Hsiao-Chen Tu, Yung-Feng Lin, Hui-Ying Weng, Hung-Yu Shu, Shih-Feng Tsai, Jason Su, Carol Wang, Pocky Lai, Jora Lin
hCoV-19/Taiwan/CGMH-CGU-77/2021	EPI_ISL_2544713	-	Research¬¨‚Ä†Center¬¨‚Ä†for Emerging Viral Infections, Chang Gung University, Taiwan	Research¬¨‚Ä†Center¬¨‚Ä†for Emerging Viral Infections, Chang Gung University, Taiwan	Shin-Ru Shih, Yu-Nong Gong, Kuo-Ming Lee, Tsu-Lan Wu, Chung-Guei Huang, Shu-Li Yang, Po-Wei Huang, Hsiao-Chen Tu, Yung-Feng Lin, Hui-Ying Weng, Hung-Yu Shu, Shih-Feng Tsai, Jason Su, Carol Wang, Pocky Lai, Jora Lin
hCoV-19/Taiwan/CGMH-CGU-76/2021	EPI_ISL_2544712	-	Research¬¨‚Ä†Center¬¨‚Ä†for Emerging Viral Infections, Chang Gung University, Taiwan	Research¬¨‚Ä†Center¬¨‚Ä†for Emerging Viral Infections, Chang Gung University, Taiwan	Shin-Ru Shih, Yu-Nong Gong, Kuo-Ming Lee, Tsu-Lan Wu, Chung-Guei Huang, Shu-Li Yang, Po-Wei Huang, Hsiao-Chen Tu, Yung-Feng Lin, Hui-Ying Weng, Hung-Yu Shu, Shih-Feng Tsai, Jason Su, Carol Wang, Pocky Lai, Jora Lin
hCoV-19/Taiwan/CGMH-CGU-75/2021	EPI_ISL_2544711	-	Research¬¨‚Ä†Center¬¨‚Ä†for Emerging Viral Infections, Chang Gung University, Taiwan	Research¬¨‚Ä†Center¬¨‚Ä†for Emerging Viral Infections, Chang Gung University, Taiwan	Shin-Ru Shih, Yu-Nong Gong, Kuo-Ming Lee, Tsu-Lan Wu, Chung-Guei Huang, Shu-Li Yang, Po-Wei Huang, Hsiao-Chen Tu, Yung-Feng Lin, Hui-Ying Weng, Hung-Yu Shu, Shih-Feng Tsai, Jason Su, Carol Wang, Pocky Lai, Jora Lin
hCoV-19/Taiwan/CGMH-CGU-74/2021	EPI_ISL_2544710	-	Research¬¨‚Ä†Center¬¨‚Ä†for Emerging Viral Infections, Chang Gung University, Taiwan	Research¬¨‚Ä†Center¬¨‚Ä†for Emerging Viral Infections, Chang Gung University, Taiwan	Shin-Ru Shih, Yu-Nong Gong, Kuo-Ming Lee, Tsu-Lan Wu, Chung-Guei Huang, Shu-Li Yang, Po-Wei Huang, Hsiao-Chen Tu, Yung-Feng Lin, Hui-Ying Weng, Hung-Yu Shu, Shih-Feng Tsai, Jason Su, Carol Wang, Pocky Lai, Jora Lin
hCoV-19/Taiwan/CGMH-CGU-73/2021	EPI_ISL_2544709	-	Research¬¨‚Ä†Center¬¨‚Ä†for Emerging Viral Infections, Chang Gung University, Taiwan	Research¬¨‚Ä†Center¬¨‚Ä†for Emerging Viral Infections, Chang Gung University, Taiwan	Shin-Ru Shih, Yu-Nong Gong, Kuo-Ming Lee, Tsu-Lan Wu, Chung-Guei Huang, Shu-Li Yang, Po-Wei Huang, Hsiao-Chen Tu, Yung-Feng Lin, Hui-Ying Weng, Hung-Yu Shu, Shih-Feng Tsai, Jason Su, Carol Wang, Pocky Lai, Jora Lin
hCoV-19/Taiwan/CGMH-CGU-72/2021	EPI_ISL_2544708	-	Research¬¨‚Ä†Center¬¨‚Ä†for Emerging Viral Infections, Chang Gung University, Taiwan	Research¬¨‚Ä†Center¬¨‚Ä†for Emerging Viral Infections, Chang Gung University, Taiwan	Shin-Ru Shih, Yu-Nong Gong, Kuo-Ming Lee, Tsu-Lan Wu, Chung-Guei Huang, Shu-Li Yang, Po-Wei Huang, Hsiao-Chen Tu, Yung-Feng Lin, Hui-Ying Weng, Hung-Yu Shu, Shih-Feng Tsai, Jason Su, Carol Wang, Pocky Lai, Jora Lin
hCoV-19/Taiwan/CGMH-CGU-71/2021	EPI_ISL_2544707	-	Research¬¨‚Ä†Center¬¨‚Ä†for Emerging Viral Infections, Chang Gung University, Taiwan	Research¬¨‚Ä†Center¬¨‚Ä†for Emerging Viral Infections, Chang Gung University, Taiwan	Shin-Ru Shih, Yu-Nong Gong, Kuo-Ming Lee, Tsu-Lan Wu, Chung-Guei Huang, Shu-Li Yang, Po-Wei Huang, Hsiao-Chen Tu, Yung-Feng Lin, Hui-Ying Weng, Hung-Yu Shu, Shih-Feng Tsai, Jason Su, Carol Wang, Pocky Lai, Jora Lin
hCoV-19/Taiwan/CGMH-CGU-70/2021	EPI_ISL_2544706	-	Research¬¨‚Ä†Center¬¨‚Ä†for Emerging Viral Infections, Chang Gung University, Taiwan	Research¬¨‚Ä†Center¬¨‚Ä†for Emerging Viral Infections, Chang Gung University, Taiwan	Shin-Ru Shih, Yu-Nong Gong, Kuo-Ming Lee, Tsu-Lan Wu, Chung-Guei Huang, Shu-Li Yang, Po-Wei Huang, Hsiao-Chen Tu, Yung-Feng Lin, Hui-Ying Weng, Hung-Yu Shu, Shih-Feng Tsai, Jason Su, Carol Wang, Pocky Lai, Jora Lin
hCoV-19/Taiwan/CGMH-CGU-69/2021	EPI_ISL_2544705	-	Research¬¨‚Ä†Center¬¨‚Ä†for Emerging Viral Infections, Chang Gung University, Taiwan	Research¬¨‚Ä†Center¬¨‚Ä†for Emerging Viral Infections, Chang Gung University, Taiwan	Shin-Ru Shih, Yu-Nong Gong, Kuo-Ming Lee, Tsu-Lan Wu, Chung-Guei Huang, Shu-Li Yang, Po-Wei Huang, Hsiao-Chen Tu, Yung-Feng Lin, Hui-Ying Weng, Hung-Yu Shu, Shih-Feng Tsai, Jason Su, Carol Wang, Pocky Lai, Jora Lin
hCoV-19/Taiwan/CGMH-CGU-68/2021	EPI_ISL_2544704	-	Research¬¨‚Ä†Center¬¨‚Ä†for Emerging Viral Infections, Chang Gung University, Taiwan	Research¬¨‚Ä†Center¬¨‚Ä†for Emerging Viral Infections, Chang Gung University, Taiwan	Shin-Ru Shih, Yu-Nong Gong, Kuo-Ming Lee, Tsu-Lan Wu, Chung-Guei Huang, Shu-Li Yang, Po-Wei Huang, Hsiao-Chen Tu, Yung-Feng Lin, Hui-Ying Weng, Hung-Yu Shu, Shih-Feng Tsai, Jason Su, Carol Wang, Pocky Lai, Jora Lin
hCoV-19/Taiwan/CGMH-CGU-67/2021	EPI_ISL_2544703	-	Research¬¨‚Ä†Center¬¨‚Ä†for Emerging Viral Infections, Chang Gung University, Taiwan	Research¬¨‚Ä†Center¬¨‚Ä†for Emerging Viral Infections, Chang Gung University, Taiwan	Shin-Ru Shih, Yu-Nong Gong, Kuo-Ming Lee, Tsu-Lan Wu, Chung-Guei Huang, Shu-Li Yang, Po-Wei Huang, Hsiao-Chen Tu, Yung-Feng Lin, Hui-Ying Weng, Hung-Yu Shu, Shih-Feng Tsai, Jason Su, Carol Wang, Pocky Lai, Jora Lin
hCoV-19/Taiwan/CGMH-CGU-66/2021	EPI_ISL_2544702	-	Research¬¨‚Ä†Center¬¨‚Ä†for Emerging Viral Infections, Chang Gung University, Taiwan	Research¬¨‚Ä†Center¬¨‚Ä†for Emerging Viral Infections, Chang Gung University, Taiwan	Shin-Ru Shih, Yu-Nong Gong, Kuo-Ming Lee, Tsu-Lan Wu, Chung-Guei Huang, Shu-Li Yang, Po-Wei Huang, Hsiao-Chen Tu, Yung-Feng Lin, Hui-Ying Weng, Hung-Yu Shu, Shih-Feng Tsai, Jason Su, Carol Wang, Pocky Lai, Jora Lin
hCoV-19/Taiwan/CGMH-CGU-65/2021	EPI_ISL_2544701	-	Research¬¨‚Ä†Center¬¨‚Ä†for Emerging Viral Infections, Chang Gung University, Taiwan	Research¬¨‚Ä†Center¬¨‚Ä†for Emerging Viral Infections, Chang Gung University, Taiwan	Shin-Ru Shih, Yu-Nong Gong, Kuo-Ming Lee, Tsu-Lan Wu, Chung-Guei Huang, Shu-Li Yang, Po-Wei Huang, Hsiao-Chen Tu, Yung-Feng Lin, Hui-Ying Weng, Hung-Yu Shu, Shih-Feng Tsai, Jason Su, Carol Wang, Pocky Lai, Jora Lin
hCoV-19/Taiwan/CGMH-CGU-64/2021	EPI_ISL_2544700	-	Research¬¨‚Ä†Center¬¨‚Ä†for Emerging Viral Infections, Chang Gung University, Taiwan	Research¬¨‚Ä†Center¬¨‚Ä†for Emerging Viral Infections, Chang Gung University, Taiwan	Shin-Ru Shih, Yu-Nong Gong, Kuo-Ming Lee, Tsu-Lan Wu, Chung-Guei Huang, Shu-Li Yang, Po-Wei Huang, Hsiao-Chen Tu, Yung-Feng Lin, Hui-Ying Weng, Hung-Yu Shu, Shih-Feng Tsai, Jason Su, Carol Wang, Pocky Lai, Jora Lin
hCoV-19/Taiwan/CGMH-CGU-63/2021	EPI_ISL_2250184	-	Laboratory Medicine	Department of Laboratory Medicine, Lin-Kou Chang Gung Memorial Hospital, Taoyuan, Taiwan	Kuo-Chien Tsao, Yu-Nong Gong, Shu-Li Yang, Yi-Chun Liu, Chung-Guei Huang, Mei-Jen Hsiao, Po-Wei Huang, Cheng-Ta Yang, Cheng-Hsun Chiu, Peng-Nien Huang, Kuo-Ming Lee, Guang-Wu Chen, Shin-Ru Shih
hCoV-19/Taiwan/CGMH-CGU-62/2021	EPI_ISL_2250152	-	Laboratory Medicine	Department of Laboratory Medicine, Lin-Kou Chang Gung Memorial Hospital, Taoyuan, Taiwan	Kuo-Chien Tsao, Yu-Nong Gong, Shu-Li Yang, Yi-Chun Liu, Chung-Guei Huang, Mei-Jen Hsiao, Po-Wei Huang, Cheng-Ta Yang, Cheng-Hsun Chiu, Peng-Nien Huang, Kuo-Ming Lee, Guang-Wu Chen, Shin-Ru Shih
hCoV-19/Taiwan/CGMH-CGU-61/2021	EPI_ISL_2250151	-	Laboratory Medicine	Department of Laboratory Medicine, Lin-Kou Chang Gung Memorial Hospital, Taoyuan, Taiwan	Kuo-Chien Tsao, Yu-Nong Gong, Shu-Li Yang, Yi-Chun Liu, Chung-Guei Huang, Mei-Jen Hsiao, Po-Wei Huang, Cheng-Ta Yang, Cheng-Hsun Chiu, Peng-Nien Huang, Kuo-Ming Lee, Guang-Wu Chen, Shin-Ru Shih
hCoV-19/Taiwan/CGMH-CGU-60/2021	EPI_ISL_2249836	-	Laboratory Medicine	Department of Laboratory Medicine, Lin-Kou Chang Gung Memorial Hospital, Taoyuan, Taiwan	Kuo-Chien Tsao, Yu-Nong Gong, Shu-Li Yang, Yi-Chun Liu, Chung-Guei Huang, Mei-Jen Hsiao, Po-Wei Huang, Cheng-Ta Yang, Cheng-Hsun Chiu, Peng-Nien Huang, Kuo-Ming Lee, Guang-Wu Chen, Shin-Ru Shih
hCoV-19/Taiwan/CGMH-CGU-59/2021	EPI_ISL_2249653	-	Laboratory Medicine	Department of Laboratory Medicine, Lin-Kou Chang Gung Memorial Hospital, Taoyuan, Taiwan	Kuo-Chien Tsao, Yu-Nong Gong, Shu-Li Yang, Yi-Chun Liu, Chung-Guei Huang, Mei-Jen Hsiao, Po-Wei Huang, Cheng-Ta Yang, Cheng-Hsun Chiu, Peng-Nien Huang, Kuo-Ming Lee, Guang-Wu Chen, Shin-Ru Shih
hCoV-19/Taiwan/CGMH-CGU-58/2021	EPI_ISL_2249597	-	Laboratory Medicine	Department of Laboratory Medicine, Lin-Kou Chang Gung Memorial Hospital, Taoyuan, Taiwan	Kuo-Chien Tsao, Yu-Nong Gong, Shu-Li Yang, Yi-Chun Liu, Chung-Guei Huang, Mei-Jen Hsiao, Po-Wei Huang, Cheng-Ta Yang, Cheng-Hsun Chiu, Peng-Nien Huang, Kuo-Ming Lee, Guang-Wu Chen, Shin-Ru Shih
hCoV-19/Taiwan/CGMH-CGU-57/2021	EPI_ISL_2249517	-	Laboratory Medicine	Department of Laboratory Medicine, Lin-Kou Chang Gung Memorial Hospital, Taoyuan, Taiwan	Kuo-Chien Tsao, Yu-Nong Gong, Shu-Li Yang, Yi-Chun Liu, Chung-Guei Huang, Mei-Jen Hsiao, Po-Wei Huang, Cheng-Ta Yang, Cheng-Hsun Chiu, Peng-Nien Huang, Kuo-Ming Lee, Guang-Wu Chen, Shin-Ru Shih
hCoV-19/Taiwan/CGMH-CGU-56/2021	EPI_ISL_2249516	-	Laboratory Medicine	Department of Laboratory Medicine, Lin-Kou Chang Gung Memorial Hospital, Taoyuan, Taiwan	Kuo-Chien Tsao, Yu-Nong Gong, Shu-Li Yang, Yi-Chun Liu, Chung-Guei Huang, Mei-Jen Hsiao, Po-Wei Huang, Cheng-Ta Yang, Cheng-Hsun Chiu, Peng-Nien Huang, Kuo-Ming Lee, Guang-Wu Chen, Shin-Ru Shih
hCoV-19/Taiwan/CGMH-CGU-55/2021	EPI_ISL_2249515	-	Laboratory Medicine	Department of Laboratory Medicine, Lin-Kou Chang Gung Memorial Hospital, Taoyuan, Taiwan	Kuo-Chien Tsao, Yu-Nong Gong, Shu-Li Yang, Yi-Chun Liu, Chung-Guei Huang, Mei-Jen Hsiao, Po-Wei Huang, Cheng-Ta Yang, Cheng-Hsun Chiu, Peng-Nien Huang, Kuo-Ming Lee, Guang-Wu Chen, Shin-Ru Shih
hCoV-19/Taiwan/CGMH-CGU-54/2021	EPI_ISL_2249500	-	Laboratory Medicine	Department of Laboratory Medicine, Lin-Kou Chang Gung Memorial Hospital, Taoyuan, Taiwan	Kuo-Chien Tsao, Yu-Nong Gong, Shu-Li Yang, Yi-Chun Liu, Chung-Guei Huang, Mei-Jen Hsiao, Po-Wei Huang, Cheng-Ta Yang, Cheng-Hsun Chiu, Peng-Nien Huang, Kuo-Ming Lee, Guang-Wu Chen, Shin-Ru Shih
hCoV-19/Taiwan/CGMH-CGU-53/2021	EPI_ISL_2249499	-	Laboratory Medicine	Department of Laboratory Medicine, Lin-Kou Chang Gung Memorial Hospital, Taoyuan, Taiwan	Kuo-Chien Tsao, Yu-Nong Gong, Shu-Li Yang, Yi-Chun Liu, Chung-Guei Huang, Mei-Jen Hsiao, Po-Wei Huang, Cheng-Ta Yang, Cheng-Hsun Chiu, Peng-Nien Huang, Kuo-Ming Lee, Guang-Wu Chen, Shin-Ru Shih
hCoV-19/Taiwan/CGMH-CGU-52/2021	EPI_ISL_2249473	-	Laboratory Medicine	Department of Laboratory Medicine, Lin-Kou Chang Gung Memorial Hospital, Taoyuan, Taiwan	Kuo-Chien Tsao, Yu-Nong Gong, Shu-Li Yang, Yi-Chun Liu, Chung-Guei Huang, Mei-Jen Hsiao, Po-Wei Huang, Cheng-Ta Yang, Cheng-Hsun Chiu, Peng-Nien Huang, Kuo-Ming Lee, Guang-Wu Chen, Shin-Ru Shih
hCoV-19/Taiwan/CGMH-CGU-51/2020	EPI_ISL_2249472	-	Laboratory Medicine	Department of Laboratory Medicine, Lin-Kou Chang Gung Memorial Hospital, Taoyuan, Taiwan	Kuo-Chien Tsao, Yu-Nong Gong, Shu-Li Yang, Yi-Chun Liu, Chung-Guei Huang, Mei-Jen Hsiao, Po-Wei Huang, Cheng-Ta Yang, Cheng-Hsun Chiu, Peng-Nien Huang, Kuo-Ming Lee, Guang-Wu Chen, Shin-Ru Shih
hCoV-19/Taiwan/CGMH-CGU-50/2021	EPI_ISL_956331	-	Laboratory Medicine	Department of Laboratory Medicine, Lin-Kou Chang Gung Memorial Hospital, Taoyuan, Taiwan	Kuo-Chien Tsao, Yu-Nong Gong, Shu-Li Yang, Yi-Chun Liu, Chung-Guei Huang, Mei-Jen Hsiao, Po-Wei Huang, Cheng-Ta Yang, Cheng-Hsun Chiu, Peng-Nien Huang, Kuo-Ming Lee, Guang-Wu Chen, Shin-Ru Shih
hCoV-19/Taiwan/CGMH-CGU-49/2021	EPI_ISL_956330	-	Laboratory Medicine	Department of Laboratory Medicine, Lin-Kou Chang Gung Memorial Hospital, Taoyuan, Taiwan	Kuo-Chien Tsao, Yu-Nong Gong, Shu-Li Yang, Yi-Chun Liu, Chung-Guei Huang, Mei-Jen Hsiao, Po-Wei Huang, Cheng-Ta Yang, Cheng-Hsun Chiu, Peng-Nien Huang, Kuo-Ming Lee, Guang-Wu Chen, Shin-Ru Shih
hCoV-19/Taiwan/CGMH-CGU-48/2021	EPI_ISL_956329	-	Laboratory Medicine	Department of Laboratory Medicine, Lin-Kou Chang Gung Memorial Hospital, Taoyuan, Taiwan	Kuo-Chien Tsao, Yu-Nong Gong, Shu-Li Yang, Yi-Chun Liu, Chung-Guei Huang, Mei-Jen Hsiao, Po-Wei Huang, Cheng-Ta Yang, Cheng-Hsun Chiu, Peng-Nien Huang, Kuo-Ming Lee, Guang-Wu Chen, Shin-Ru Shih
hCoV-19/Taiwan/CGMH-CGU-47/2021	EPI_ISL_956328	-	Laboratory Medicine	Department of Laboratory Medicine, Lin-Kou Chang Gung Memorial Hospital, Taoyuan, Taiwan	Kuo-Chien Tsao, Yu-Nong Gong, Shu-Li Yang, Yi-Chun Liu, Chung-Guei Huang, Mei-Jen Hsiao, Po-Wei Huang, Cheng-Ta Yang, Cheng-Hsun Chiu, Peng-Nien Huang, Kuo-Ming Lee, Guang-Wu Chen, Shin-Ru Shih
hCoV-19/Taiwan/CGMH-CGU-46/2021	EPI_ISL_956327	-	Laboratory Medicine	Department of Laboratory Medicine, Lin-Kou Chang Gung Memorial Hospital, Taoyuan, Taiwan	Kuo-Chien Tsao, Yu-Nong Gong, Shu-Li Yang, Yi-Chun Liu, Chung-Guei Huang, Mei-Jen Hsiao, Po-Wei Huang, Cheng-Ta Yang, Cheng-Hsun Chiu, Peng-Nien Huang, Kuo-Ming Lee, Guang-Wu Chen, Shin-Ru Shih
hCoV-19/Taiwan/CGMH-CGU-45/2020	EPI_ISL_956326	-	Laboratory Medicine	Department of Laboratory Medicine, Lin-Kou Chang Gung Memorial Hospital, Taoyuan, Taiwan	Kuo-Chien Tsao, Yu-Nong Gong, Shu-Li Yang, Yi-Chun Liu, Chung-Guei Huang, Mei-Jen Hsiao, Po-Wei Huang, Cheng-Ta Yang, Cheng-Hsun Chiu, Peng-Nien Huang, Kuo-Ming Lee, Guang-Wu Chen, Shin-Ru Shih
hCoV-19/Taiwan/CGMH-CGU-44/2020	EPI_ISL_956325	-	Laboratory Medicine	Department of Laboratory Medicine, Lin-Kou Chang Gung Memorial Hospital, Taoyuan, Taiwan	Kuo-Chien Tsao, Yu-Nong Gong, Shu-Li Yang, Yi-Chun Liu, Chung-Guei Huang, Mei-Jen Hsiao, Po-Wei Huang, Cheng-Ta Yang, Cheng-Hsun Chiu, Peng-Nien Huang, Kuo-Ming Lee, Guang-Wu Chen, Shin-Ru Shih
hCoV-19/Taiwan/CGMH-CGU-43/2020	EPI_ISL_956324	-	Laboratory Medicine	Department of Laboratory Medicine, Lin-Kou Chang Gung Memorial Hospital, Taoyuan, Taiwan	Kuo-Chien Tsao, Yu-Nong Gong, Shu-Li Yang, Yi-Chun Liu, Chung-Guei Huang, Mei-Jen Hsiao, Po-Wei Huang, Cheng-Ta Yang, Cheng-Hsun Chiu, Peng-Nien Huang, Kuo-Ming Lee, Guang-Wu Chen, Shin-Ru Shih
hCoV-19/Taiwan/CGMH-CGU-42/2020	EPI_ISL_956323	-	Laboratory Medicine	Department of Laboratory Medicine, Lin-Kou Chang Gung Memorial Hospital, Taoyuan, Taiwan	Kuo-Chien Tsao, Yu-Nong Gong, Shu-Li Yang, Yi-Chun Liu, Chung-Guei Huang, Mei-Jen Hsiao, Po-Wei Huang, Cheng-Ta Yang, Cheng-Hsun Chiu, Peng-Nien Huang, Kuo-Ming Lee, Guang-Wu Chen, Shin-Ru Shih
hCoV-19/Taiwan/CGMH-CGU-41/2020	EPI_ISL_956322	-	Laboratory Medicine	Department of Laboratory Medicine, Lin-Kou Chang Gung Memorial Hospital, Taoyuan, Taiwan	Kuo-Chien Tsao, Yu-Nong Gong, Shu-Li Yang, Yi-Chun Liu, Chung-Guei Huang, Mei-Jen Hsiao, Po-Wei Huang, Cheng-Ta Yang, Cheng-Hsun Chiu, Peng-Nien Huang, Kuo-Ming Lee, Guang-Wu Chen, Shin-Ru Shih
hCoV-19/Taiwan/CGMH-CGU-40/2020	EPI_ISL_956321	-	Laboratory Medicine	Department of Laboratory Medicine, Lin-Kou Chang Gung Memorial Hospital, Taoyuan, Taiwan	Kuo-Chien Tsao, Yu-Nong Gong, Shu-Li Yang, Yi-Chun Liu, Chung-Guei Huang, Mei-Jen Hsiao, Po-Wei Huang, Cheng-Ta Yang, Cheng-Hsun Chiu, Peng-Nien Huang, Kuo-Ming Lee, Guang-Wu Chen, Shin-Ru Shih
hCoV-19/Taiwan/CGMH-CGU-39/2020	EPI_ISL_956320	-	Laboratory Medicine	Department of Laboratory Medicine, Lin-Kou Chang Gung Memorial Hospital, Taoyuan, Taiwan	Kuo-Chien Tsao, Yu-Nong Gong, Shu-Li Yang, Yi-Chun Liu, Chung-Guei Huang, Mei-Jen Hsiao, Po-Wei Huang, Cheng-Ta Yang, Cheng-Hsun Chiu, Peng-Nien Huang, Kuo-Ming Lee, Guang-Wu Chen, Shin-Ru Shih
hCoV-19/Taiwan/CGMH-CGU-38/2020	EPI_ISL_956318	-	Laboratory Medicine	Department of Laboratory Medicine, Lin-Kou Chang Gung Memorial Hospital, Taoyuan, Taiwan	Kuo-Chien Tsao, Yu-Nong Gong, Shu-Li Yang, Yi-Chun Liu, Chung-Guei Huang, Mei-Jen Hsiao, Po-Wei Huang, Cheng-Ta Yang, Cheng-Hsun Chiu, Peng-Nien Huang, Kuo-Ming Lee, Guang-Wu Chen, Shin-Ru Shih
hCoV-19/Taiwan/CGMH-CGU-37/2020	EPI_ISL_956317	-	Laboratory Medicine	Department of Laboratory Medicine, Lin-Kou Chang Gung Memorial Hospital, Taoyuan, Taiwan	Kuo-Chien Tsao, Yu-Nong Gong, Shu-Li Yang, Yi-Chun Liu, Chung-Guei Huang, Mei-Jen Hsiao, Po-Wei Huang, Cheng-Ta Yang, Cheng-Hsun Chiu, Peng-Nien Huang, Kuo-Ming Lee, Guang-Wu Chen, Shin-Ru Shih
hCoV-19/Taiwan/CGMH-CGU-36/2020	EPI_ISL_667809	-	Laboratory Medicine	Department of Laboratory Medicine, Lin-Kou Chang Gung Memorial Hospital, Taoyuan, Taiwan	Kuo-Chien Tsao, Yu-Nong Gong, Shu-Li Yang, Yi-Chun Liu, Chung-Guei Huang, Mei-Jen Hsiao, Po-Wei Huang, Cheng-Ta Yang, Cheng-Hsun Chiu, Peng-Nien Huang, Kuo-Ming Lee, Guang-Wu Chen, Shin-Ru Shih
hCoV-19/Taiwan/CGMH-CGU-35/2020	EPI_ISL_667808	-	Laboratory Medicine	Department of Laboratory Medicine, Lin-Kou Chang Gung Memorial Hospital, Taoyuan, Taiwan	Kuo-Chien Tsao, Yu-Nong Gong, Shu-Li Yang, Yi-Chun Liu, Chung-Guei Huang, Mei-Jen Hsiao, Po-Wei Huang, Cheng-Ta Yang, Cheng-Hsun Chiu, Peng-Nien Huang, Kuo-Ming Lee, Guang-Wu Chen, Shin-Ru Shih
hCoV-19/Taiwan/CGMH-CGU-34/2020	EPI_ISL_667807	-	Laboratory Medicine	Department of Laboratory Medicine, Lin-Kou Chang Gung Memorial Hospital, Taoyuan, Taiwan	Kuo-Chien Tsao, Yu-Nong Gong, Shu-Li Yang, Yi-Chun Liu, Chung-Guei Huang, Mei-Jen Hsiao, Po-Wei Huang, Cheng-Ta Yang, Cheng-Hsun Chiu, Peng-Nien Huang, Kuo-Ming Lee, Guang-Wu Chen, Shin-Ru Shih
hCoV-19/Taiwan/CGMH-CGU-33/2020	EPI_ISL_660545	-	Laboratory Medicine	Department of Laboratory Medicine, Lin-Kou Chang Gung Memorial Hospital, Taoyuan, Taiwan	Kuo-Chien Tsao, Yu-Nong Gong, Shu-Li Yang, Yi-Chun Liu, Chung-Guei Huang, Mei-Jen Hsiao, Po-Wei Huang, Cheng-Ta Yang, Cheng-Hsun Chiu, Peng-Nien Huang, Kuo-Ming Lee, Guang-Wu Chen, Shin-Ru Shih
hCoV-19/Taiwan/CGMH-CGU-32/2020	EPI_ISL_660544	-	Laboratory Medicine	Department of Laboratory Medicine, Lin-Kou Chang Gung Memorial Hospital, Taoyuan, Taiwan	Kuo-Chien Tsao, Yu-Nong Gong, Shu-Li Yang, Yi-Chun Liu, Chung-Guei Huang, Mei-Jen Hsiao, Po-Wei Huang, Cheng-Ta Yang, Cheng-Hsun Chiu, Peng-Nien Huang, Kuo-Ming Lee, Guang-Wu Chen, Shin-Ru Shih
hCoV-19/Taiwan/CGMH-CGU-31/2020	EPI_ISL_660543	-	Laboratory Medicine	Department of Laboratory Medicine, Lin-Kou Chang Gung Memorial Hospital, Taoyuan, Taiwan	Kuo-Chien Tsao, Yu-Nong Gong, Shu-Li Yang, Yi-Chun Liu, Chung-Guei Huang, Mei-Jen Hsiao, Po-Wei Huang, Cheng-Ta Yang, Cheng-Hsun Chiu, Peng-Nien Huang, Kuo-Ming Lee, Guang-Wu Chen, Shin-Ru Shih
hCoV-19/Taiwan/CGMH-CGU-30/2020	EPI_ISL_464094	-	Laboratory Medicine	Department of Laboratory Medicine, Lin-Kou Chang Gung Memorial Hospital, Taoyuan, Taiwan	Kuo-Chien Tsao, Yu-Nong Gong, Shu-Li Yang, Yi-Chun Liu, Chung-Guei Huang, Mei-Jen Hsiao, Po-Wei Huang, Cheng-Ta Yang, Cheng-Hsun Chiu, Peng-Nien Huang, Kuo-Ming Lee, Guang-Wu Chen, Shin-Ru Shih
hCoV-19/Taiwan/CGMH-CGU-29/2020	EPI_ISL_464093	-	Laboratory Medicine	Department of Laboratory Medicine, Lin-Kou Chang Gung Memorial Hospital, Taoyuan, Taiwan	Kuo-Chien Tsao, Yu-Nong Gong, Shu-Li Yang, Yi-Chun Liu, Chung-Guei Huang, Mei-Jen Hsiao, Po-Wei Huang, Cheng-Ta Yang, Cheng-Hsun Chiu, Peng-Nien Huang, Kuo-Ming Lee, Guang-Wu Chen, Shin-Ru Shih
hCoV-19/Taiwan/CGMH-CGU-28/2020	EPI_ISL_464092	-	Laboratory Medicine	Department of Laboratory Medicine, Lin-Kou Chang Gung Memorial Hospital, Taoyuan, Taiwan	Kuo-Chien Tsao, Yu-Nong Gong, Shu-Li Yang, Yi-Chun Liu, Chung-Guei Huang, Mei-Jen Hsiao, Po-Wei Huang, Cheng-Ta Yang, Cheng-Hsun Chiu, Peng-Nien Huang, Kuo-Ming Lee, Guang-Wu Chen, Shin-Ru Shih
hCoV-19/Taiwan/CGMH-CGU-27/2020	EPI_ISL_452179	-	Laboratory Medicine	Department of Laboratory Medicine, Lin-Kou Chang Gung Memorial Hospital, Taoyuan, Taiwan	Kuo-Chien Tsao, Yu-Nong Gong, Shu-Li Yang, Yi-Chun Liu, Chung-Guei Huang, Mei-Jen Hsiao, Po-Wei Huang, Cheng-Ta Yang, Cheng-Hsun Chiu, Peng-Nien Huang, Kuo-Ming Lee, Guang-Wu Chen, Shin-Ru Shih
hCoV-19/Taiwan/CGMH-CGU-26/2020	EPI_ISL_452178	-	Laboratory Medicine	Department of Laboratory Medicine, Lin-Kou Chang Gung Memorial Hospital, Taoyuan, Taiwan	Kuo-Chien Tsao, Yu-Nong Gong, Shu-Li Yang, Yi-Chun Liu, Chung-Guei Huang, Mei-Jen Hsiao, Po-Wei Huang, Cheng-Ta Yang, Cheng-Hsun Chiu, Peng-Nien Huang, Kuo-Ming Lee, Guang-Wu Chen, Shin-Ru Shih
hCoV-19/Taiwan/CGMH-CGU-25/2020	EPI_ISL_444278	-	Laboratory Medicine	Department of Laboratory Medicine, Lin-Kou Chang Gung Memorial Hospital, Taoyuan, Taiwan	Kuo-Chien Tsao, Yu-Nong Gong, Shu-Li Yang, Yi-Chun Liu, Chung-Guei Huang, Mei-Jen Hsiao, Po-Wei Huang, Cheng-Ta Yang, Cheng-Hsun Chiu, Peng-Nien Huang, Kuo-Ming Lee, Guang-Wu Chen, Shin-Ru Shih
hCoV-19/Taiwan/CGMH-CGU-24/2020	EPI_ISL_444277	-	Laboratory Medicine	Department of Laboratory Medicine, Lin-Kou Chang Gung Memorial Hospital, Taoyuan, Taiwan	Kuo-Chien Tsao, Yu-Nong Gong, Shu-Li Yang, Yi-Chun Liu, Chung-Guei Huang, Mei-Jen Hsiao, Po-Wei Huang, Cheng-Ta Yang, Cheng-Hsun Chiu, Peng-Nien Huang, Kuo-Ming Lee, Guang-Wu Chen, Shin-Ru Shih
hCoV-19/Taiwan/CGMH-CGU-23/2020	EPI_ISL_444276	-	Laboratory Medicine	Department of Laboratory Medicine, Lin-Kou Chang Gung Memorial Hospital, Taoyuan, Taiwan	Kuo-Chien Tsao, Yu-Nong Gong, Shu-Li Yang, Yi-Chun Liu, Chung-Guei Huang, Mei-Jen Hsiao, Po-Wei Huang, Cheng-Ta Yang, Cheng-Hsun Chiu, Peng-Nien Huang, Kuo-Ming Lee, Guang-Wu Chen, Shin-Ru Shih
hCoV-19/Taiwan/CGMH-CGU-21/2020	EPI_ISL_444274	-	Laboratory Medicine	Department of Laboratory Medicine, Lin-Kou Chang Gung Memorial Hospital, Taoyuan, Taiwan	Kuo-Chien Tsao, Yu-Nong Gong, Shu-Li Yang, Yi-Chun Liu, Chung-Guei Huang, Mei-Jen Hsiao, Po-Wei Huang, Cheng-Ta Yang, Cheng-Hsun Chiu, Peng-Nien Huang, Kuo-Ming Lee, Guang-Wu Chen, Shin-Ru Shih
hCoV-19/Taiwan/CGMH-CGU-20/2020	EPI_ISL_424978	-	Laboratory Medicine	Department of Laboratory Medicine, Lin-Kou Chang Gung Memorial Hospital, Taoyuan, Taiwan	Kuo-Chien Tsao, Yu-Nong Gong, Shu-Li Yang, Yi-Chun Liu, Chung-Guei Huang, Mei-Jen Hsiao, Po-Wei Huang, Cheng-Ta Yang, Cheng-Hsun Chiu, Peng-Nien Huang, Kuo-Ming Lee, Guang-Wu Chen, Shin-Ru Shih
hCoV-19/Taiwan/CGMH-CGU-19/2020	EPI_ISL_424975	-	Laboratory Medicine	Department of Laboratory Medicine, Lin-Kou Chang Gung Memorial Hospital, Taoyuan, Taiwan	Kuo-Chien Tsao, Yu-Nong Gong, Shu-Li Yang, Yi-Chun Liu, Chung-Guei Huang, Mei-Jen Hsiao, Po-Wei Huang, Cheng-Ta Yang, Cheng-Hsun Chiu, Peng-Nien Huang, Kuo-Ming Lee, Guang-Wu Chen, Shin-Ru Shih
hCoV-19/Taiwan/CGMH-CGU-18/2020	EPI_ISL_424974	-	Laboratory Medicine	Department of Laboratory Medicine, Lin-Kou Chang Gung Memorial Hospital, Taoyuan, Taiwan	Kuo-Chien Tsao, Yu-Nong Gong, Shu-Li Yang, Yi-Chun Liu, Chung-Guei Huang, Mei-Jen Hsiao, Po-Wei Huang, Cheng-Ta Yang, Cheng-Hsun Chiu, Peng-Nien Huang, Kuo-Ming Lee, Guang-Wu Chen, Shin-Ru Shih
hCoV-19/Taiwan/CGMH-CGU-17/2020	EPI_ISL_424973	-	Laboratory Medicine	Department of Laboratory Medicine, Lin-Kou Chang Gung Memorial Hospital, Taoyuan, Taiwan	Kuo-Chien Tsao, Yu-Nong Gong, Shu-Li Yang, Yi-Chun Liu, Chung-Guei Huang, Mei-Jen Hsiao, Po-Wei Huang, Cheng-Ta Yang, Cheng-Hsun Chiu, Peng-Nien Huang, Kuo-Ming Lee, Guang-Wu Chen, Shin-Ru Shih
hCoV-19/Taiwan/CGMH-CGU-16/2020	EPI_ISL_424972	-	Laboratory Medicine	Department of Laboratory Medicine, Lin-Kou Chang Gung Memorial Hospital, Taoyuan, Taiwan	Kuo-Chien Tsao, Yu-Nong Gong, Shu-Li Yang, Yi-Chun Liu, Chung-Guei Huang, Mei-Jen Hsiao, Po-Wei Huang, Cheng-Ta Yang, Cheng-Hsun Chiu, Peng-Nien Huang, Kuo-Ming Lee, Guang-Wu Chen, Shin-Ru Shih
hCoV-19/Taiwan/CGMH-CGU-15/2020	EPI_ISL_424971	-	Laboratory Medicine	Department of Laboratory Medicine, Lin-Kou Chang Gung Memorial Hospital, Taoyuan, Taiwan	Kuo-Chien Tsao, Yu-Nong Gong, Shu-Li Yang, Yi-Chun Liu, Chung-Guei Huang, Mei-Jen Hsiao, Po-Wei Huang, Cheng-Ta Yang, Cheng-Hsun Chiu, Peng-Nien Huang, Kuo-Ming Lee, Guang-Wu Chen, Shin-Ru Shih
hCoV-19/Taiwan/CGMH-CGU-14/2020	EPI_ISL_424970	-	Laboratory Medicine	Department of Laboratory Medicine, Lin-Kou Chang Gung Memorial Hospital, Taoyuan, Taiwan	Kuo-Chien Tsao, Yu-Nong Gong, Shu-Li Yang, Yi-Chun Liu, Chung-Guei Huang, Mei-Jen Hsiao, Po-Wei Huang, Cheng-Ta Yang, Cheng-Hsun Chiu, Peng-Nien Huang, Kuo-Ming Lee, Guang-Wu Chen, Shin-Ru Shih
hCoV-19/Taiwan/CGMH-CGU-13/2020	EPI_ISL_424969	-	Laboratory Medicine	Department of Laboratory Medicine, Lin-Kou Chang Gung Memorial Hospital, Taoyuan, Taiwan	Kuo-Chien Tsao, Yu-Nong Gong, Shu-Li Yang, Yi-Chun Liu, Chung-Guei Huang, Mei-Jen Hsiao, Po-Wei Huang, Cheng-Ta Yang, Cheng-Hsun Chiu, Peng-Nien Huang, Kuo-Ming Lee, Guang-Wu Chen, Shin-Ru Shih
hCoV-19/Taiwan/CGMH-CGU-12/2020	EPI_ISL_417525	-	Laboratory Medicine	Department of Laboratory Medicine, Lin-Kou Chang Gung Memorial Hospital, Taoyuan, Taiwan	Kuo-Chien Tsao, Yu-Nong Gong, Shu-Li Yang, Yi-Chun Liu, Chung-Guei Huang, Po-Wei Huang, Mei-Jen Hsiao, Cheng-Ta Yang, Cheng-Hsun Chiu, Peng-Nien Huang, Kuo-Ming Lee, Guang-Wu Chen, Shin-Ru Shih
hCoV-19/Taiwan/CGMH-CGU-11/2020	EPI_ISL_417524	-	Laboratory Medicine	Department of Laboratory Medicine, Lin-Kou Chang Gung Memorial Hospital, Taoyuan, Taiwan	Kuo-Chien Tsao, Yu-Nong Gong, Shu-Li Yang, Yi-Chun Liu, Chung-Guei Huang, Po-Wei Huang, Mei-Jen Hsiao, Cheng-Ta Yang, Cheng-Hsun Chiu, Peng-Nien Huang, Kuo-Ming Lee, Guang-Wu Chen, Shin-Ru Shih
hCoV-19/Taiwan/CGMH-CGU-10/2020	EPI_ISL_417523	-	Laboratory Medicine	Department of Laboratory Medicine, Lin-Kou Chang Gung Memorial Hospital, Taoyuan, Taiwan	Kuo-Chien Tsao, Yu-Nong Gong, Shu-Li Yang, Yi-Chun Liu, Chung-Guei Huang, Po-Wei Huang, Mei-Jen Hsiao, Cheng-Ta Yang, Cheng-Hsun Chiu, Peng-Nien Huang, Kuo-Ming Lee, Guang-Wu Chen, Shin-Ru Shih
hCoV-19/Taiwan/CGMH-CGU-09/2020	EPI_ISL_417522	-	Laboratory Medicine	Department of Laboratory Medicine, Lin-Kou Chang Gung Memorial Hospital, Taoyuan, Taiwan	Kuo-Chien Tsao, Yu-Nong Gong, Shu-Li Yang, Yi-Chun Liu, Chung-Guei Huang, Po-Wei Huang, Mei-Jen Hsiao, Cheng-Ta Yang, Cheng-Hsun Chiu, Peng-Nien Huang, Kuo-Ming Lee, Guang-Wu Chen, Shin-Ru Shih
hCoV-19/Taiwan/CGMH-CGU-08/2020	EPI_ISL_417521	-	Laboratory Medicine	Department of Laboratory Medicine, Lin-Kou Chang Gung Memorial Hospital, Taoyuan, Taiwan	Kuo-Chien Tsao, Yu-Nong Gong, Shu-Li Yang, Yi-Chun Liu, Chung-Guei Huang, Po-Wei Huang, Mei-Jen Hsiao, Cheng-Ta Yang, Cheng-Hsun Chiu, Peng-Nien Huang, Kuo-Ming Lee, Guang-Wu Chen, Shin-Ru Shih
hCoV-19/Taiwan/CGMH-CGU-07/2020	EPI_ISL_417520	-	Laboratory Medicine	Department of Laboratory Medicine, Lin-Kou Chang Gung Memorial Hospital, Taoyuan, Taiwan	Kuo-Chien Tsao, Yu-Nong Gong, Shu-Li Yang, Yi-Chun Liu, Chung-Guei Huang, Po-Wei Huang, Mei-Jen Hsiao, Cheng-Ta Yang, Cheng-Hsun Chiu, Peng-Nien Huang, Kuo-Ming Lee, Guang-Wu Chen, Shin-Ru Shih
hCoV-19/Taiwan/CGMH-CGU-06/2020	EPI_ISL_417519	-	Laboratory Medicine	Department of Laboratory Medicine, Lin-Kou Chang Gung Memorial Hospital, Taoyuan, Taiwan	Kuo-Chien Tsao, Yu-Nong Gong, Shu-Li Yang, Yi-Chun Liu, Chung-Guei Huang, Po-Wei Huang, Mei-Jen Hsiao, Cheng-Ta Yang, Cheng-Hsun Chiu, Peng-Nien Huang, Kuo-Ming Lee, Guang-Wu Chen, Shin-Ru Shih
hCoV-19/Taiwan/CGMH-CGU-05/2020	EPI_ISL_415743	-	Laboratory Medicine	Department of Laboratory Medicine, Lin-Kou Chang Gung Memorial Hospital, Taoyuan, Taiwan	Kuo-Chien Tsao, Yu-Nong Gong, Shu-Li Yang, Yi-Chun Liu, Chung-Guei Huang, Po-Wei Huang, Mei-Jen Hsiao, Cheng-Ta Yang, Cheng-Hsun Chiu, Chi-Hsien Huang, Kuang-Tso Le, Shu-Min Lin, Peng-Nien Huang, Kuo-Ming Lee, Guang-Wu Chen, Shin-Ru Shih
hCoV-19/Taiwan/CGMH-CGU-04/2020	EPI_ISL_415742	-	Laboratory Medicine	Department of Laboratory Medicine, Lin-Kou Chang Gung Memorial Hospital, Taoyuan, Taiwan	Kuo-Chien Tsao, Yu-Nong Gong, Shu-Li Yang, Yi-Chun Liu, Chung-Guei Huang, Po-Wei Huang, Mei-Jen Hsiao, Cheng-Ta Yang, Cheng-Hsun Chiu, Chi-Hsien Huang, Kuang-Tso Le, Shu-Min Lin, Peng-Nien Huang, Kuo-Ming Lee, Guang-Wu Chen, Shin-Ru Shih
hCoV-19/Taiwan/CGMH-CGU-03/2020	EPI_ISL_415741	-	Laboratory Medicine	Department of Laboratory Medicine, Lin-Kou Chang Gung Memorial Hospital, Taoyuan, Taiwan	Kuo-Chien Tsao, Yu-Nong Gong, Shu-Li Yang, Yi-Chun Liu, Chung-Guei Huang, Po-Wei Huang, Mei-Jen Hsiao, Cheng-Ta Yang, Cheng-Hsun Chiu, Chi-Hsien Huang, Kuang-Tso Le, Shu-Min Lin, Peng-Nien Huang, Kuo-Ming Lee, Guang-Wu Chen, Shin-Ru Shih
hCoV-19/Taiwan/CGMH-CGU-02/2020	EPI_ISL_417518	-	Laboratory Medicine	Department of Laboratory Medicine, Lin-Kou Chang Gung Memorial Hospital, Taoyuan, Taiwan	Kuo-Chien Tsao, Yu-Nong Gong, Shu-Li Yang, Yi-Chun Liu, Chung-Guei Huang, Po-Wei Huang, Mei-Jen Hsiao, Cheng-Ta Yang, Cheng-Hsun Chiu, Peng-Nien Huang, Kuo-Ming Lee, Guang-Wu Chen, Shin-Ru Shih
hCoV-19/Taiwan/9098/2021	EPI_ISL_3040149	-	Centers for Disease Control, R.O.C. (Taiwan)	Centers for Disease Control, R.O.C. (Taiwan)	Ji-Rong Yang, Yu-Chi-Lin, Jung-Jung Mu, Ming-Tsan-Liu
hCoV-19/Taiwan/906/2021	EPI_ISL_5854262	-	Centers for Disease Control, R.O.C. (Taiwan)	Centers for Disease Control, R.O.C. (Taiwan)	Ji-Rong Yang, Yu-Chi-Lin, Jung-Jung Mu, Ming-Tsan-Liu
hCoV-19/Taiwan/823622116098/2022	EPI_ISL_13692642	-	Virology Lab,Department of Pathology, National Cheng Kung University Hospital	Virology Lab,Department of Pathology, National Cheng Kung University Hospital	Huey-Pin Tsai, et al
hCoV-19/Taiwan/823622115792/2022	EPI_ISL_13692643	-	Virology Lab,Department of Pathology, National Cheng Kung University Hospital	Virology Lab,Department of Pathology, National Cheng Kung University Hospital	Huey-Pin Tsai, et al
hCoV-19/Taiwan/823622114192/2022	EPI_ISL_13692640	-	Virology Lab,Department of Pathology, National Cheng Kung University Hospital	Virology Lab,Department of Pathology, National Cheng Kung University Hospital	Huey-Pin Tsai, et al
hCoV-19/Taiwan/823622108910/2022	EPI_ISL_13692641	-	Virology Lab,Department of Pathology, National Cheng Kung University Hospital	Virology Lab,Department of Pathology, National Cheng Kung University Hospital	Huey-Pin Tsai, et al
hCoV-19/Taiwan/823622088157/2022	EPI_ISL_13692636	-	Virology Lab,Department of Pathology, National Cheng Kung University Hospital	Virology Lab,Department of Pathology, National Cheng Kung University Hospital	Huey-Pin Tsai, et al
hCoV-19/Taiwan/823622071761/2022	EPI_ISL_13167520	-	Virology Lab,Department of Pathology, National Cheng Kung University Hospital	Virology Lab,Department of Pathology, National Cheng Kung University Hospital	Huey-Pin Tsai, et al
hCoV-19/Taiwan/814621/2022	EPI_ISL_13198730	-	Centers for Disease Control, R.O.C. (Taiwan)	Centers for Disease Control, R.O.C. (Taiwan)	Ji-Rong Yang, Yu-Chi-Lin, Jung-Jung Mu, Ming-Tsan-Liu
hCoV-19/Taiwan/812/2021	EPI_ISL_857314	-	Centers for Disease Control, R.O.C. (Taiwan)	Centers for Disease Control, R.O.C. (Taiwan)	Ji-Rong Yang, Yu-Chi Lin, Jung-Jung-Mu, Ming-Tsan Liu
hCoV-19/Taiwan/8/2020	EPI_ISL_428488	-	Centers for Disease Control, R.O.C. (Taiwan)	Centers for Disease Control, R.O.C. (Taiwan)	Ji-Rong Yang, Yu-Chi Lin, Jung-Jung Mu, Ming-Tsan Liu
hCoV-19/Taiwan/7955/2021	EPI_ISL_3040151	-	Centers for Disease Control, R.O.C. (Taiwan)	Centers for Disease Control, R.O.C. (Taiwan)	Ji-Rong Yang, Yu-Chi-Lin, Jung-Jung Mu, Ming-Tsan-Liu
hCoV-19/Taiwan/792/2020	EPI_ISL_1381386	-	Centers for Disease Control, R.O.C. (Taiwan)	Centers for Disease Control, R.O.C. (Taiwan)	Ji-Rong Yang, Yu-Chi Lin, Jung-Jung Mu, Ming-Tsan Liu
hCoV-19/Taiwan/78/2020	EPI_ISL_428490	-	Centers for Disease Control, R.O.C. (Taiwan)	Centers for Disease Control, R.O.C. (Taiwan)	Ji-Rong Yang, Yu-Chi Lin, Jung-Jung Mu, Ming-Tsan Liu
hCoV-19/Taiwan/58/2020	EPI_ISL_428491	-	Centers for Disease Control, R.O.C. (Taiwan)	Centers for Disease Control, R.O.C. (Taiwan)	Ji-Rong Yang, Yu-Chi Lin, Jung-Jung Mu, Ming-Tsan Liu
hCoV-19/Taiwan/5703/2021	EPI_ISL_3000790	-	Centers for Disease Control, R.O.C. (Taiwan)	Centers for Disease Control, R.O.C. (Taiwan)	Ji-Rong Yang, Yu-Chi-Lin, Jung-Jung Mu, Ming-Tsan-Liu
hCoV-19/Taiwan/5/2020	EPI_ISL_428489	-	Centers for Disease Control, R.O.C. (Taiwan)	Centers for Disease Control, R.O.C. (Taiwan)	Ji-Rong Yang, Yu-Chi Lin, Jung-Jung Mu, Ming-Tsan Liu
hCoV-19/Taiwan/379368/2022	EPI_ISL_13198731	-	Centers for Disease Control, R.O.C. (Taiwan)	Centers for Disease Control, R.O.C. (Taiwan)	Ji-Rong Yang, Yu-Chi-Lin, Jung-Jung Mu, Ming-Tsan-Liu
hCoV-19/Taiwan/369358/2022	EPI_ISL_13198729	-	Centers for Disease Control, R.O.C. (Taiwan)	Centers for Disease Control, R.O.C. (Taiwan)	Ji-Rong Yang, Yu-Chi-Lin, Jung-Jung Mu, Ming-Tsan-Liu
hCoV-19/Taiwan/3445/2021	EPI_ISL_2455329	-	Centers for Disease Control, R.O.C. (Taiwan)	Centers for Disease Control, R.O.C. (Taiwan)	Ji-Rong Yang, Yu-Chi-Lin, Jung-Jung Mu, Ming-Tsan-Liu
hCoV-19/Taiwan/3/2020	EPI_ISL_411926	-	Taiwan Centers for Disease Control	Taiwan Centers for Disease Control	Ji-Rong Yang, Yu-Chi-Lin, Jung-Jung Mu, Ming-Tsan-Liu
hCoV-19/Taiwan/299/2020	EPI_ISL_429882	-	Centers for Disease Control, R.O.C. (Taiwan)	Centers for Disease Control, R.O.C. (Taiwan)	Ji-Rong Yang, Yu-Chi Lin, Jung-Jung Mu, Ming-Tsan Liu
hCoV-19/Taiwan/284/2020	EPI_ISL_429884	-	Centers for Disease Control, R.O.C. (Taiwan)	Centers for Disease Control, R.O.C. (Taiwan)	Ji-Rong Yang, Yu-Chi Lin, Jung-Jung Mu, Ming-Tsan Liu
hCoV-19/Taiwan/2262/2021	EPI_ISL_2455330	-	Centers for Disease Control, R.O.C. (Taiwan)	Centers for Disease Control, R.O.C. (Taiwan)	Ji-Rong Yang, Yu-Chi-Lin, Jung-Jung Mu, Ming-Tsan-Liu
hCoV-19/Taiwan/225/2020	EPI_ISL_421651	-	Centers for Disease Control, R.O.C. (Taiwan)	Centers for Disease Control, R.O.C. (Taiwan)	Ji-Rong Yang, Yu-Chi Lin, Jung-Jung Mu, Ming-Tsan Liu
hCoV-19/Taiwan/2/2020	EPI_ISL_406031	-	Centers for Disease Control, R.O.C. (Taiwan)	Centers for Disease Control, R.O.C. (Taiwan)	Ji-Rong Yang, Yu-Chi Lin, Jung-Jung Mu, Ming-Tsan Liu, Shu-Ying Li
hCoV-19/Taiwan/1797952/2022	EPI_ISL_13237696	-	Virology Lab, Department of Pathology, National Cheng Kung University Hospital	Virology Lab, Department of Pathology, National Cheng Kung University Hospital	Huey-Pin Tsai, et al
hCoV-19/Taiwan/1797390/2022	EPI_ISL_13237454	-	Virology Lab, Department of Pathology, National Cheng Kung University Hospital	Virology Lab, Department of Pathology, National Cheng Kung University Hospital	Huey-Pin Tsai, et al
hCoV-19/Taiwan/1797389/2022	EPI_ISL_13237132	-	Virology Lab, Department of Pathology, National Cheng Kung University Hospital	Virology Lab, Department of Pathology, National Cheng Kung University Hospital	Huey-Pin Tsai, et al
hCoV-19/Taiwan/1797243/2022	EPI_ISL_13234977	-	Virology Lab, Department of Pathology, National Cheng Kung University Hospital	Virology Lab, Department of Pathology, National Cheng Kung University Hospital	Huey-Pin Tsai, et al
hCoV-19/Taiwan/1794569/2021	EPI_ISL_13234976	-	Virology Lab, Department of Pathology, National Cheng Kung University Hospital	Virology Lab, Department of Pathology, National Cheng Kung University Hospital	Huey-Pin Tsai, et al
hCoV-19/Taiwan/1765277/2021	EPI_ISL_13234975	-	Virology Lab, Department of Pathology, National Cheng Kung University Hospital	Virology Lab, Department of Pathology, National Cheng Kung University Hospital	Huey-Pin Tsai, et al
hCoV-19/Taiwan/1765252/2021	EPI_ISL_13234974	-	Virology Lab, Department of Pathology, National Cheng Kung University Hospital	Virology Lab, Department of Pathology, National Cheng Kung University Hospital	Huey-Pin Tsai, et al
hCoV-19/Taiwan/17099/2021	EPI_ISL_13536113	-	Centers for Disease Control, R.O.C. (Taiwan)	Centers for Disease Control, R.O.C. (Taiwan)	Ji-Rong Yang, Yu-Chi-Lin, Jung-Jung Mu, Ming-Tsan-Liu
hCoV-19/Taiwan/17085/2021	EPI_ISL_13535983	-	Centers for Disease Control, R.O.C. (Taiwan)	Centers for Disease Control, R.O.C. (Taiwan)	Ji-Rong Yang, Yu-Chi-Lin, Jung-Jung Mu, Ming-Tsan-Liu
hCoV-19/Taiwan/17058/2021	EPI_ISL_13535670	-	Centers for Disease Control, R.O.C. (Taiwan)	Centers for Disease Control, R.O.C. (Taiwan)	Ji-Rong Yang, Yu-Chi-Lin, Jung-Jung Mu, Ming-Tsan-Liu
hCoV-19/Taiwan/170/2020	EPI_ISL_420084	-	Centers for Disease Control, R.O.C. (Taiwan)	Centers for Disease Control, R.O.C. (Taiwan)	Ji-Rong Yang, Yu-Chi Lin, Jung-Jung Mu, Ming-Tsan Liu
hCoV-19/Taiwan/1695825/2022	EPI_ISL_13234973	-	Virology Lab, Department of Pathology, National Cheng Kung University Hospital	Virology Lab, Department of Pathology, National Cheng Kung University Hospital	Huey-Pin Tsai, et al
hCoV-19/Taiwan/16028/2021	EPI_ISL_3987576	-	Centers for Disease Control, R.O.C. (Taiwan)	Centers for Disease Control, R.O.C. (Taiwan)	Ji-Rong Yang, Yu-Chi-Lin, Jung-Jung Mu, Ming-Tsan-Liu
hCoV-19/Taiwan/14454/2021	EPI_ISL_3040142	-	Centers for Disease Control, R.O.C. (Taiwan)	Centers for Disease Control, R.O.C. (Taiwan)	Ji-Rong Yang, Yu-Chi-Lin, Jung-Jung Mu, Ming-Tsan-Liu
hCoV-19/Taiwan/14409/2021	EPI_ISL_3000157	-	Centers for Disease Control, R.O.C. (Taiwan)	Centers for Disease Control, R.O.C. (Taiwan)	Ji-Rong Yang, Yu-Chi-Lin, Jung-Jung Mu, Ming-Tsan-Liu
hCoV-19/Taiwan/144/2020	EPI_ISL_421641	-	Centers for Disease Control, R.O.C. (Taiwan)	Centers for Disease Control, R.O.C. (Taiwan)	Ji-Rong Yang, Yu-Chi Lin, Jung-Jung Mu, Ming-Tsan Liu
hCoV-19/Taiwan/14298/2021	EPI_ISL_3000160	-	Centers for Disease Control, R.O.C. (Taiwan)	Centers for Disease Control, R.O.C. (Taiwan)	Ji-Rong Yang, Yu-Chi-Lin, Jung-Jung Mu, Ming-Tsan-Liu
hCoV-19/Taiwan/14222/2021	EPI_ISL_3040143	-	Centers for Disease Control, R.O.C. (Taiwan)	Centers for Disease Control, R.O.C. (Taiwan)	Ji-Rong Yang, Yu-Chi-Lin, Jung-Jung Mu, Ming-Tsan-Liu
hCoV-19/Taiwan/13564/2021	EPI_ISL_3001368	-	Centers for Disease Control, R.O.C. (Taiwan)	Centers for Disease Control, R.O.C. (Taiwan)	Ji-Rong Yang, Yu-Chi-Lin, Jung-Jung Mu, Ming-Tsan-Liu
hCoV-19/Taiwan/13435/2021	EPI_ISL_3040140	-	Centers for Disease Control, R.O.C. (Taiwan)	Centers for Disease Control, R.O.C. (Taiwan)	Ji-Rong Yang, Yu-Chi-Lin, Jung-Jung Mu, Ming-Tsan-Liu
hCoV-19/Taiwan/13375/2021	EPI_ISL_3001055	-	Centers for Disease Control, R.O.C. (Taiwan)	Centers for Disease Control, R.O.C. (Taiwan)	Ji-Rong Yang, Yu-Chi-Lin, Jung-Jung Mu, Ming-Tsan-Liu
hCoV-19/Taiwan/13332/2021	EPI_ISL_2705575	-	Centers for Disease Control, R.O.C. (Taiwan)	Centers for Disease Control, R.O.C. (Taiwan)	Ji-Rong Yang, Yu-Chi-Lin, Jung-Jung Mu, Ming-Tsan-Liu
hCoV-19/Taiwan/12857/2021	EPI_ISL_3001841	-	Centers for Disease Control, R.O.C. (Taiwan)	Centers for Disease Control, R.O.C. (Taiwan)	Ji-Rong Yang, Yu-Chi-Lin, Jung-Jung Mu, Ming-Tsan-Liu
hCoV-19/Taiwan/12828/2021	EPI_ISL_3040141	-	Centers for Disease Control, R.O.C. (Taiwan)	Centers for Disease Control, R.O.C. (Taiwan)	Ji-Rong Yang, Yu-Chi-Lin, Jung-Jung Mu, Ming-Tsan-Liu
hCoV-19/Taiwan/128/2020	EPI_ISL_420083	-	Centers for Disease Control, R.O.C. (Taiwan)	Centers for Disease Control, R.O.C. (Taiwan)	Ji-Rong Yang, Yu-Chi Lin, Jung-Jung Mu, Ming-Tsan Liu
hCoV-19/Taiwan/12699/2021	EPI_ISL_3002178	-	Centers for Disease Control, R.O.C. (Taiwan)	Centers for Disease Control, R.O.C. (Taiwan)	Ji-Rong Yang, Yu-Chi-Lin, Jung-Jung Mu, Ming-Tsan-Liu
hCoV-19/Taiwan/125/2020	EPI_ISL_420082	-	Centers for Disease Control, R.O.C. (Taiwan)	Centers for Disease Control, R.O.C. (Taiwan)	Ji-Rong Yang, Yu-Chi-Lin, Jung-Jung Mu, Ming-Tsan Liu
hCoV-19/Taiwan/12288/2021	EPI_ISL_3040144	-	Centers for Disease Control, R.O.C. (Taiwan)	Centers for Disease Control, R.O.C. (Taiwan)	Ji-Rong Yang, Yu-Chi-Lin, Jung-Jung Mu, Ming-Tsan-Liu
hCoV-19/Taiwan/1144/2021	EPI_ISL_5854263	-	Centers for Disease Control, R.O.C. (Taiwan)	Centers for Disease Control, R.O.C. (Taiwan)	Ji-Rong Yang, Yu-Chi-Lin, Jung-Jung Mu, Ming-Tsan-Liu
hCoV-19/Taiwan/11310/2021	EPI_ISL_3040146	-	Centers for Disease Control, R.O.C. (Taiwan)	Centers for Disease Control, R.O.C. (Taiwan)	Ji-Rong Yang, Yu-Chi-Lin, Jung-Jung Mu, Ming-Tsan-Liu
hCoV-19/Taiwan/11103/2021	EPI_ISL_3040147	-	Centers for Disease Control, R.O.C. (Taiwan)	Centers for Disease Control, R.O.C. (Taiwan)	Ji-Rong Yang, Yu-Chi-Lin, Jung-Jung Mu, Ming-Tsan-Liu
hCoV-19/Taiwan/11102/2021	EPI_ISL_3040152	-	Centers for Disease Control, R.O.C. (Taiwan)	Centers for Disease Control, R.O.C. (Taiwan)	Ji-Rong Yang, Yu-Chi-Lin, Jung-Jung Mu, Ming-Tsan-Liu
hCoV-19/Taiwan/11042/2021	EPI_ISL_3040145	-	Centers for Disease Control, R.O.C. (Taiwan)	Centers for Disease Control, R.O.C. (Taiwan)	Ji-Rong Yang, Yu-Chi-Lin, Jung-Jung Mu, Ming-Tsan-Liu
hCoV-19/Taiwan/1103200326544/2021	EPI_ISL_12667100	-	Virology Lab,Department of Pathology, National Cheng Kung University Hospital	Virology Lab,Department of Pathology, National Cheng Kung University Hospital	Huey-Pin Tsai
hCoV-19/Taiwan/1100500065622/2021	EPI_ISL_12666626	-	Virology Lab,Department of Pathology, National Cheng Kung University Hospital	Virology Lab,Department of Pathology, National Cheng Kung University Hospital	Huey-Pin Tsai, et al
hCoV-19/Taiwan/108/2020	EPI_ISL_429883	-	Centers for Disease Control, R.O.C. (Taiwan)	Centers for Disease Control, R.O.C. (Taiwan)	Ji-Rong Yang, Yu-Chi Lin, Jung-Jung Mu, Ming-Tsan-Liu
hCoV-19/Taiwan/1079/2021	EPI_ISL_2455264	-	Centers for Disease Control, R.O.C. (Taiwan)	Centers for Disease Control, R.O.C. (Taiwan)	Ji-Rong Yang, Yu-Chi-Lin, Jung-Jung Mu, Ming-Tsan-Liu
hCoV-19/Taiwan/1078/2021	EPI_ISL_2455327	-	Centers for Disease Control, R.O.C. (Taiwan)	Centers for Disease Control, R.O.C. (Taiwan)	Ji-Rong Yang, Yu-Chi-Lin, Jung-Jung Mu, Ming-Tsan-Liu
hCoV-19/Taiwan/10747/2021	EPI_ISL_3000409	-	Centers for Disease Control, R.O.C. (Taiwan)	Centers for Disease Control, R.O.C. (Taiwan)	Ji-Rong Yang, Yu-Chi-Lin, Jung-Jung Mu, Ming-Tsan-Liu
hCoV-19/Taiwan/107/2020	EPI_ISL_420085	-	Centers for Disease Control, R.O.C. (Taiwan)	Centers for Disease Control, R.O.C. (Taiwan)	Ji-Rong Yang, Yu-Chi Lin, Jung-Jung Mu, Ming-Tsan Liu
hCoV-19/Taiwan/10321/2021	EPI_ISL_3040148	-	Centers for Disease Control, R.O.C. (Taiwan)	Centers for Disease Control, R.O.C. (Taiwan)	Ji-Rong Yang, Yu-Chi-Lin, Jung-Jung Mu, Ming-Tsan-Liu
hCoV-19/Taiwan/1013/2021	EPI_ISL_5854267	-	Centers for Disease Control, R.O.C. (Taiwan)	Centers for Disease Control, R.O.C. (Taiwan)	Ji-Rong Yang, Yu-Chi-Lin, Jung-Jung Mu, Ming-Tsan-Liu
hCoV-19/Taiwan/061022009185/2022	EPI_ISL_13692646	-	Virology Lab,Department of Pathology, National Cheng Kung University Hospital	Virology Lab,Department of Pathology, National Cheng Kung University Hospital	Huey-Pin Tsai, et al
hCoV-19/Taiwan/061022008911/2022	EPI_ISL_13692644	-	Virology Lab,Department of Pathology, National Cheng Kung University Hospital	Virology Lab,Department of Pathology, National Cheng Kung University Hospital	Huey-Pin Tsai, et al
hCoV-19/Taiwan/061022002514/2022	EPI_ISL_13692639	-	Virology Lab,Department of Pathology, National Cheng Kung University Hospital	Virology Lab,Department of Pathology, National Cheng Kung University Hospital	Huey-Pin Tsai, et al
hCoV-19/Taiwan/061022002472/2022	EPI_ISL_12667334	-	Virology Lab,Department of Pathology, National Cheng Kung University Hospital	Virology Lab,Department of Pathology, National Cheng Kung University Hospital	Huey-Pin Tsai, et al
hCoV-19/Taiwan/061022002178/2022	EPI_ISL_12667333	-	Virology Lab,Department of Pathology, National Cheng Kung University Hospital	Virology Lab,Department of Pathology, National Cheng Kung University Hospital	Huey-Pin Tsai, et al
hCoV-19/Taiwan/061022001949/2022	EPI_ISL_12667332	-	Virology Lab,Department of Pathology, National Cheng Kung University Hospital	Virology Lab,Department of Pathology, National Cheng Kung University Hospital	Huey-Pin Tsai, et al
hCoV-19/Taiwan/061022001943/2022	EPI_ISL_12667331	-	Virology Lab,Department of Pathology, National Cheng Kung University Hospital	Virology Lab,Department of Pathology, National Cheng Kung University Hospital	Huey-Pin Tsai, et al
hCoV-19/Taiwan/061022001802/2022	EPI_ISL_12667329	-	Virology Lab,Department of Pathology, National Cheng Kung University Hospital	Virology Lab,Department of Pathology, National Cheng Kung University Hospital	Huey-Pin Tsai, et al
hCoV-19/Taiwan/061022001798/2022	EPI_ISL_12667327	-	Virology Lab,Department of Pathology, National Cheng Kung University Hospital	Virology Lab,Department of Pathology, National Cheng Kung University Hospital	Huey-Pin Tsai, et al
hCoV-19/Taiwan/061022001700/2022	EPI_ISL_12667325	-	Virology Lab,Department of Pathology, National Cheng Kung University Hospital	Virology Lab,Department of Pathology, National Cheng Kung University Hospital	Huey-Pin Tsai, et al
hCoV-19/Taiwan/061022001696/2022	EPI_ISL_12667324	-	Virology Lab,Department of Pathology, National Cheng Kung University Hospital	Virology Lab,Department of Pathology, National Cheng Kung University Hospital	Huey-Pin Tsai, et al
hCoV-19/Taiwan/061022000659/2022	EPI_ISL_13168845	-	Virology Lab,Department of Pathology, National Cheng Kung University Hospital	Virology Lab,Department of Pathology, National Cheng Kung University Hospital	Huey-Pin Tsai, et al
hCoV-19/Taiwan/061022000353/2022	EPI_ISL_12665905	-	Virology Lab,Department of Pathology, National Cheng Kung University Hospital	Virology Lab,Department of Pathology, National Cheng Kung University Hospital	Huey-Pin Tsai
hCoV-19/Taiwan/061022000210/2022	EPI_ISL_13168995	-	Virology Lab,Department of Pathology, National Cheng Kung University Hospital	Virology Lab,Department of Pathology, National Cheng Kung University Hospital	Huey-Pin Tsai, et al
hCoV-19/Taiwan/061022000209/2022	EPI_ISL_12665904	-	Virology Lab,Department of Pathology, National Cheng Kung University Hospital	Virology Lab,Department of Pathology, National Cheng Kung University Hospital	Huey-Pin Tsai
hCoV-19/Taiwan/061022000208/2022	EPI_ISL_13168994	-	Virology Lab,Department of Pathology, National Cheng Kung University Hospital	Virology Lab,Department of Pathology, National Cheng Kung University Hospital	Huey-Pin Tsai, et al
hCoV-19/Taiwan/061022000207/2022	EPI_ISL_13168993	-	Virology Lab,Department of Pathology, National Cheng Kung University Hospital	Virology Lab,Department of Pathology, National Cheng Kung University Hospital	Huey-Pin Tsai, et al
hCoV-19/Taiwan/061022000205/2022	EPI_ISL_12665833	-	Virology Lab,Department of Pathology, National Cheng Kung University Hospital	Virology Lab,Department of Pathology, National Cheng Kung University Hospital	Huey-Pin Tsai, et al
hCoV-19/Taiwan/061022000087/2022	EPI_ISL_13168846	-	Virology Lab,Department of Pathology, National Cheng Kung University Hospital	Virology Lab,Department of Pathology, National Cheng Kung University Hospital	Huey-Pin Tsai, et al
hCoV-19/Taiwan/061020003933/2020	EPI_ISL_12665832	-	Virology Lab,Department of Pathology, National Cheng Kung University Hospital	Virology Lab,Department of Pathology, National Cheng Kung University Hospital	Huey-Pin Tsai, et al
hCoV-19/Taiwan/06-109-064485/2020	EPI_ISL_12665831	-	Virology Lab,Department of Pathology, National Cheng Kung University Hospital	Virology Lab,Department of Pathology, National Cheng Kung University Hospital	Huey-Pin Tsai, et al
Switzerland/ZH-ETHZ-35026221/2021	EPI_ISL_8807253	OV668876	Viollier AG; Hagmattstrasse 14, 4123 Allschwil	ETH ZURICH D-BSSE	-
Switzerland/VD-ETHZ-33470977/2021	EPI_ISL_3297120	OU573715	Viollier AG; Hagmattstrasse 14, 4123 Allschwil	ETH ZURICH D-BSSE	-
Switzerland/BS-UHB-43333655/2022	EPI_ISL_9999086	OV912996	Clinical Virology, University Hospital Basel, Basel, Switzerland	University Hospital Basel	-
Switzerland/BE-ETHZ-481180/2021	EPI_ISL_1002016	OD999762	Computational evolution group,Mattenstrasse 26, Basel	ETH ZURICH D-BSSE	-
hCoV-19/Sweden/PEP378108/2022	EPI_ISL_13522248	-	Swedish national genomic surveillance program of SARS-CoV-2	The Public Health Agency of Sweden	Emmi Andersson, Maria Lind Karlberg, Alma Brolund, Swedish national genomic surveillance program of SARS-CoV-2
hCoV-19/Sweden/01_SE100_22CS104401/2022	EPI_ISL_13625940	-	Karolinska University Hospital Huddinge	Karolinska University Hospital	Jan Albert, Tobias Allander, Sandra Broddesson, Robert Dyrdak, Martin Ekman, Lynda Eneh, Shambhu Ganeshappa Aralaguppe, Natalija Gerasimcik, Karina Hentrich, Tanja Normark, Henning Onsbring, Maria Ropat, Annika Tiveljung Lindell, Valtteri Wirta, Zhibing Yun
hCoV-19/Spain/CT-HUVH-E49865/2022	EPI_ISL_13011188	-	Hospital Universitari Vall dHebron - Vall dHebron Institut de Recerca	Hospital Universitari Vall dHebron - Vall dHebron Institut de Recerca	Cristina Andr‚àö¬©s, Maria Pi‚àö¬±ana, Alejandra Gonz‚àö¬∞lez-S‚àö¬∞nchez, Damir Garcia-Cehic, Ariadna Rando, Juliana Esperalba, Maria Gema Codina, Carla Castillo, Karen Garc‚àö‚â†a, Rodrigo V‚àö¬∞squez, Maria Carmen Martin, Tom‚àö‚Ä†s Pumarola, Josep Quer, Andr‚àö¬©s Ant‚àö‚â•n
hCoV-19/Spain/CT-HUJT-RB32622/2022	EPI_ISL_12732723	-	Hospital Universitari Dr. Josep Trueta	Institut dInvestigaci‚àö‚â• Biom‚àö¬Ædica de Girona | Hospital Universitari Dr. Josep Trueta	Mel¬¨‚àëlina Pinsach, Bernat del Olmo, Nuria Esther Neto, Meritxell Deulofeu, Paula Costa
hCoV-19/Spain/CT-HUJT-RB32591/2022	EPI_ISL_12729223	-	Hospital Universitari Dr. Josep Trueta	Institut dInvestigaci‚àö‚â• Biom‚àö¬Ædica de Girona | Hospital Universitari Dr. Josep Trueta	Mel¬¨‚àëlina Pinsach, Bernat del Olmo, Nuria Esther Neto, Meritxell Deulofeu, Paula Costa
hCoV-19/Spain/CT-HUJT-RB32345/2022	EPI_ISL_12155204	-	Hospital Universitari Dr. Josep Trueta	Institut dInvestigaci‚àö‚â• Biom‚àö¬Ædica de Girona | Hospital Universitari Dr. Josep Trueta	Mel¬¨‚àëlina Pinsach, Bernat del Olmo, Nuria Esther Neto, Meritxell Deulofeu, Paula Costa
hCoV-19/SouthKorea/KDCA87112/2022	EPI_ISL_13738876	-	Division of Emerging Infectious Diseases, Bureau of Infectious Diseases Diagnosis Control, Korea Disease Control and Prevention Agency	Division of Emerging Infectious Diseases, Bureau of Infectious Diseases Diagnosis Control, Korea Disease Control and Prevention Agency	Jeong-Ah Kim, Ae Kyung Park, Il-Hwan Kim, Chae Young Lee, Hyuck Jin Lee, Eun-Jin Kim
hCoV-19/SouthKorea/KDCA87038/2022	EPI_ISL_13738825	-	Division of Emerging Infectious Diseases, Bureau of Infectious Diseases Diagnosis Control, Korea Disease Control and Prevention Agency	Division of Emerging Infectious Diseases, Bureau of Infectious Diseases Diagnosis Control, Korea Disease Control and Prevention Agency	Jeong-Ah Kim, Ae Kyung Park, Il-Hwan Kim, Chae Young Lee, Hyuck Jin Lee, Eun-Jin Kim
hCoV-19/SouthKorea/KDCA86943/2022	EPI_ISL_13738759	-	Division of Emerging Infectious Diseases, Bureau of Infectious Diseases Diagnosis Control, Korea Disease Control and Prevention Agency	Division of Emerging Infectious Diseases, Bureau of Infectious Diseases Diagnosis Control, Korea Disease Control and Prevention Agency	Jeong-Ah Kim, Ae Kyung Park, Il-Hwan Kim, Chae Young Lee, Hyuck Jin Lee, Eun-Jin Kim
hCoV-19/SouthKorea/KDCA41183/2022	EPI_ISL_12681044	-	Division of Emerging Infectious Diseases, Bureau of Infectious Diseases Diagnosis Control, Korea Disease Control and Prevention Agency	Division of Emerging Infectious Diseases, Bureau of Infectious Diseases Diagnosis Control, Korea Disease Control and Prevention Agency	Jeong-Ah Kim, Ae Kyung Park, Il-Hwan Kim, Chae Young Lee, Hyuck Jin Lee, Eun-Jin Kim
SouthAfrica/NHLS-UCT-GS-9911/2021	EPI_ISL_1534389	OM739604	-	-	Viana et al
SouthAfrica/NHLS-UCT-GS-7980/2020	-	OM739372	-	-	Viana et al
hCoV-19/Slovenia/17-000037-NG/2022	EPI_ISL_13179066	-	National Laboratory for Health, Environment and Food, OMM, Nova Gorica	NLZOH (National Laboratory for Health, Environment and Food)	Sandra Janezic, Aleksander Mahnic, Maja Rupnik, Tja‚âà¬∞a ‚âàŒ©ohar ∆í√•retnik, Alenka ‚âà‚Ä†torman, Nika Gobec, Kaja Tominc, Ma‚âà¬∞a Jar∆í√ßi∆í√ß, Leon Mari∆í√ß, Sabina Mlakar, Ur‚âà¬∞ka Dobovi‚âà¬∞ek, Tanja Vrabi∆í√ß, Barbara Hrast, Eva Lozi∆í√ß
hCoV-19/Singapore/7131/2022	EPI_ISL_13500375	-	National Public Health Laboratory, National Centre for Infectious Diseases	National Public Health Laboratory, National Centre for Infectious Diseases	Yichen Ding, Grace Ngan, Benny Yeo, Zhenyang Zhou, Royce Ang, Samuel Loo, Lin Cui, Raymond Tzer Pin Lin
hCoV-19/Singapore/6766/2022	EPI_ISL_13360359	-	National Public Health Laboratory, National Centre for Infectious Diseases	National Public Health Laboratory, National Centre for Infectious Diseases	Grace Ngan, Yichen Ding, Benny Yeo, Zhenyang Zhou, Royce Ang, Samuel Loo, BeiBei Chen, Jesslin Tan, Chen Shi Ling, Lin Cui, Raymond Tzer Pin Lin
hCoV-19/Singapore/6077/2022	EPI_ISL_13150658	-	National Public Health Laboratory, National Centre for Infectious Diseases	National Public Health Laboratory, National Centre for Infectious Diseases	Yichen Ding, Grace Ngan, Benny Yeo, Zhenyang Zhou, Royce Ang, Samuel Loo, Lin Cui, Raymond Tzer Pin Lin
hCoV-19/Singapore/5411/2022	EPI_ISL_12870468	-	National Public Health Laboratory, National Centre for Infectious Diseases	National Public Health Laboratory, National Centre for Infectious Diseases	Grace Ngan, Yichen Ding, Benny Yeo, Zhenyang Zhou, Royce Ang, Samuel Loo, BeiBei Chen, Jesslin Tan, Chen Shi Ling, Lin Cui, Raymond Tzer Pin Lin
Scotland/QEUH-CC36A1/2020	EPI_ISL_859182	OD936389	Lighthouse Lab in Glasgow	Wellcome Sanger Institute	VanSteenhouse et al
Scotland/QEUH-9CEAF8/2020	EPI_ISL_601930	OA999808	Lighthouse Lab in Glasgow	Wellcome Sanger Institute	VanSteenhouse et al
Scotland/GCVR-170F3A/2020	EPI_ISL_489684	OA966278	NHSGGC West of Scotland Specialist Virology Centre / MRC-University of Glasgow Centre for Virus Research	Wellcome Sanger Institute	da Silva Filipe et al
hCoV-19/Philippines/PH-RITM-1514/2022	EPI_ISL_13355243	-	FIRST AIDE DIAGNOSTIC CENTER	Research Institute for Tropical Medicine	Francisco Gerardo M. Polotan, Gerald Ivan S. Sotelo, Ardiane Ysabelle M. Dolor, Anne Pauline A. Alpino, Jefferson Earl J. Halog, Othoniel Jan T. Onza, Ma. Angelica A. Tujan, Amalea Dulcene D. Nicolasora, Joy Mariette L. Parayray, Criselda T. Bautista, Vina Lea F. Arguelles, Alexander Sadiasa, Catalino S. Demetria, Dodge R. Lim, Angela Kae T. Chang, Ma. Ricci R. Gomez, Claudette Lee S. Navarro, Ch…
hCoV-19/Philippines/PH-RITM-1513/2022	EPI_ISL_13355242	-	FIRST AIDE DIAGNOSTIC CENTER	Research Institute for Tropical Medicine	Francisco Gerardo M. Polotan, Gerald Ivan S. Sotelo, Ardiane Ysabelle M. Dolor, Anne Pauline A. Alpino, Jefferson Earl J. Halog, Othoniel Jan T. Onza, Ma. Angelica A. Tujan, Amalea Dulcene D. Nicolasora, Joy Mariette L. Parayray, Criselda T. Bautista, Vina Lea F. Arguelles, Alexander Sadiasa, Catalino S. Demetria, Dodge R. Lim, Angela Kae T. Chang, Ma. Ricci R. Gomez, Claudette Lee S. Navarro, Ch…
hCoV-19/Philippines/PH-RITM-1449/2022	EPI_ISL_13137120	-	Chinese General Hospital	Research Institute for Tropical Medicine	Francisco Gerardo M. Polotan, Gerald Ivan S. Sotelo, Ardiane Ysabelle M. Dolor, Anne Pauline A. Alpino, Jefferson Earl J. Halog, Othoniel Jan T. Onza, Ma. Angelica A. Tujan, Amalea Dulcene D. Nicolasora, Joy Mariette L. Parayray, Criselda T. Bautista, Vina Lea F. Arguelles, Alexander Sadiasa, Catalino S. Demetria, Dodge R. Lim, Angela Kae T. Chang, Ma. Ricci R. Gomez, Claudette Lee S. Navarro, Ch…
OX234701	-	OX234701	-	-	VanSteenhouse et al
OX231175	-	OX231175	-	-	Fraser et al
OX225154	-	OX225154	-	-	Danish Covid-19 Genome et al
OX212176	-	OX212176	-	-	Danish Covid-19 Genome et al
OX148100	-	OX148100	West of Scotland Specialist Virology Centre, NHSGGC / MRC-University of Glasgow Centre for Virus Research	West of Scotland Specialist Virology Centre, NHSGGC / MRC-University of Glasgow Centre for Virus Research	-
OX148045	-	OX148045	West of Scotland Specialist Virology Centre, NHSGGC / MRC-University of Glasgow Centre for Virus Research	West of Scotland Specialist Virology Centre, NHSGGC / MRC-University of Glasgow Centre for Virus Research	-
OX115932	-	OX115932	Universitätsklinikum Heidelberg, Im Neuenheimer Feld 324; 69120 Heidelberg	Robert Koch Institute	-
OX071736	-	OX071736	West of Scotland Specialist Virology Centre, NHSGGC / MRC-University of Glasgow Centre for Virus Research	West of Scotland Specialist Virology Centre, NHSGGC / MRC-University of Glasgow Centre for Virus Res	-
OW908683	-	OW908683	Sonic - Bioscientia - MVZ Labor Saar GmbH, Otto-Kaiser-StraÃŸe 8a; 66386 St. Ingbert	Robert Koch Institute	-
OW875123	-	OW875123	Bioscientia Labor Wermsdorf, Am Fasanenholz 31; 04779 Wermsdorf	Robert Koch Institute	-
OW858367	-	OW858367	Bioscientia Labor Wermsdorf, Am Fasanenholz 31; 04779 Wermsdorf	Robert Koch Institute	-
OW798735	-	OW798735	Eurofins MVZ Labor Gelsenkirchen, Rotthauser StraÃŸe 19; 44879 Gelsenkirchen	Robert Koch Institute	-
OW790686	-	OW790686	MVZ Labor Krone GbR, SiemensstraÃŸe 40; 32105 Bad Salzuflen	Robert Koch Institute	-
OW720062	-	OW720062	Medizinisch-Diagnostisches Labor Kempten allgÃ¤ulab, Augartenweg 20; 87435 Kempten	Robert Koch Institute	-
OW660369	-	OW660369	Sonic - Bioscientia - MVZ Labor Saar GmbH, Otto-Kaiser-StraÃŸe 8a; 66386 St. Ingbert	Robert Koch Institute	-
OW643530	-	OW643530	Limbach - MVZ Labor Dr. Volkmann & Kollegen, Gerwigstr. 67; 76131 Karlsruhe	Robert Koch Institute	-
OW406425	-	OW406425	Northumbria University / South Tees Hospitals NHS Foundation Trust / North Cumbria Integrated Care NHS Foundation Trust / North Tees and Hartlepool NHS Foundation Trust / Newcastle Hospitals NHS Foundation Trust	Northumbria University / South Tees Hospitals NHS Foundation Trust / North Cumbria Integrated Care NHS Foundation Trust / North Tees and Hartlepool NHS Foundation Trust / Newcastle Hospitals NHS Foundation Trust	-
OW309946	-	OW309946	Bioscientia Labor Wermsdorf, Am Fasanenholz 31; 04779 Wermsdorf	Robert Koch Institute	-
OW300612	-	OW300612	Labor Blackholm MVZ, Bahnhofstraße 14; 74072 Heilbronn	Robert Koch Institute	-
OU964702	-	OU964702	Universitätsklinikum Köln; Institut für Virologie, Fürst-Pückler-Str. 56; 50935 Köln	Robert Koch Institute	-
OU809683	-	OU809683	Wellcome Sanger Institute	Wellcome Sanger Institute	-
OU399240	-	OU399240	MVZ Labor Krone GbR, Siemensstraße 40; 32105 Bad Salzuflen	Robert Koch Institute	-
OU399129	-	OU399129	Medizinische Laboratorien Düsseldorf, Nordstr. 44; 40477 Düsseldorf	Robert Koch Institute	-
OU399015	-	OU399015	Labor Dr. Heidrich & Kollegen MVZ GmbH Hamburg, Klinikweg 23; 22081 Hamburg	Robert Koch Institute	-
OU370312	-	OU370312	Eurofins LifeCodexx GmbH, Line-Eid-Strasse 3; 78467 Konstanz	Robert Koch Institute	-
OU367659	-	OU367659	Eurofins LifeCodexx GmbH, Line-Eid-Strasse 3; 78467 Konstanz	Robert Koch Institute	-
OU348130	EPI_ISL_2238866	OU348130	Queens Medical Centre, Clinical Microbiology Department / DeepSeq Nottingham	Queens Medical Centre, Clinical Microbiology Department / DeepSeq Nottingham	-
OU327584	-	OU327584	Gyncentrum, Sosnowiec, Poland	COVID-HUB-PL	-
OU200398	-	OU200398	Laborarztpraxis Osnabrück, Rostocker Straße 5-7; 49124 Georgsmarienhütte	Robert Koch Institute	-
OU157897	-	OU157897	SYNLAB MVZ Leverkusen, ParacelsusstraÃŸe 13; 51375 Leverkusen	Robert Koch Institute	-
OU155712	-	OU155712	Centogene; Dr. Bauer Laboratoriums GmbH, Am Strande 7; 18055 Rostock	Robert Koch Institute	-
OU134994	-	OU134994	MVZ fÃ¼r Laboratoriumsmedizin und Mikrobiologie Koblenz-Mittelrhein (Labor Koblenz), ViktoriastraÃŸe 39; 56068 Koblenz	Robert Koch Institute	-
OU116859	-	OU116859	Limbach - MVZ Humangenetik Ulm, KarlstraÃŸe 31; 89073 Ulm	Robert Koch Institute	-
OU112926	-	OU112926	Sonic - Labor Dr. von Froreich GmbH, GroÃŸmoorbogen 25; 21079 Hamburg	Robert Koch Institute	-
OU109095	-	OU109095	SYNLAB MVZ Leverkusen, 51371 Leverkusen	Robert Koch Institute	-
OU085785	-	OU085785	Labor Dr. Wisplinghoff - Köln, 50667 Köln	Robert Koch Institute	-
OU077744	-	OU077744	MVZ Labor Krone GbR, Siemensstraße 40; 32105 Bad Salzuflen	Robert Koch Institute	-
OU076529	-	OU076529	amedes MVZ Hannover, 30159 Hannover	Robert Koch Institute	-
NGA/BCVL-24423/2021	EPI_ISL_4026500	OL601832	-	-	Lorenzo-Redondo et al
hCoV-19/NewZealand/22CV5528/2022	EPI_ISL_13437154	-	Wellington SCL (WN)	Institute of Environmental Science and Research (ESR)	Sarah Cockerton, Clare Gebbie, Dhanisha Patel, Rachel Boyle, SallyAnn Harbison, Olivia Stroeven, Xiaoyun Ren, Matt Storey, Nikki Freed, Muhammad Faisal, Jing Wang, Hermes Perez, Anja Werno, Antje van der Linden, Arlo Upton, Chris Mansell, David Hammer, Dragana Drinkovic, Gary McAuliffe, Hana Sofia Andersson, James Ussher, Jill Sherwood, Josh Freeman, Julia Howard, Juliet Elvy, Mary DeAlmeida, Mat…
MEX/CMX-27/2020	EPI_ISL_1301720	OK435569	-	-	Taboada et al
LR992024	-	LR992024	WSSE	COVID-HUB-PL	-
LR883998	EPI_ISL_529974	LR883998	Hospital Universitario12 de Octubre	HOSPITAL UNIVERSITARY 12 DE OCTUBRE	Viedma et al
Lebanon/QIB-387/2021	-	OU606942	Laboratory of Molecular Biology and Cancer Immunology	Quadram Institute Bioscience	Tiwari et al
Lebanon/QIB-242/2021	-	OU604978	Laboratory of Molecular Biology and Cancer Immunology	Quadram Institute Bioscience	Tiwari et al
LC655331	-	LC655331	-	-	Haga et al
KEN/SS2109/2021	EPI_ISL_4197086	OK258401	-	-	Githinji et al
JPN/HiroHC119c/2020	EPI_ISL_10957440	OM978382	-	-	Kurose et al
hCoV-19/Japan/TKYkbm22218/2022	EPI_ISL_13293135	-	Tokyo Metropolitan Institute of Public Health	Tokyo Metropolitan Institute of Public Health	Akane Negishi, Sachiko Harada, Ryota Kumagai, Ai Suzuki, Fumi Kasuya, Kenshiro Kuroki, Arisa Amano, Maya Isogai, Takushi Fujiwara, Hirofumi Miyake, Mami Nagashima, Kenji Sadamasu
hCoV-19/Japan/IC-9966/2022	EPI_ISL_13027315	-	SARS-CoV-2 testing team, National Institute of Infectious Diseases	Pathogen Genomics Center, National Institute of Infectious Diseases	Tsuyoshi Sekizuka, Kentaro Itokawa, Rina Tanaka, Masanori Hashino, Nozomu Hanaoka, Masumichi Saito, Naomi Nojiri, Hazuka Y Furihata, Tsuguto Fujimoto, Makoto Kuroda
hCoV-19/Japan/IC-9926/2022	EPI_ISL_13027290	-	SARS-CoV-2 testing team, National Institute of Infectious Diseases	Pathogen Genomics Center, National Institute of Infectious Diseases	Tsuyoshi Sekizuka, Kentaro Itokawa, Rina Tanaka, Masanori Hashino, Nozomu Hanaoka, Masumichi Saito, Naomi Nojiri, Hazuka Y Furihata, Tsuguto Fujimoto, Makoto Kuroda
hCoV-19/Japan/IC-9869/2022	EPI_ISL_13027249	-	SARS-CoV-2 testing team, National Institute of Infectious Diseases	Pathogen Genomics Center, National Institute of Infectious Diseases	Tsuyoshi Sekizuka, Kentaro Itokawa, Rina Tanaka, Masanori Hashino, Nozomu Hanaoka, Masumichi Saito, Naomi Nojiri, Hazuka Y Furihata, Tsuguto Fujimoto, Makoto Kuroda
hCoV-19/Japan/IC-9818/2022	EPI_ISL_13027221	-	SARS-CoV-2 testing team, National Institute of Infectious Diseases	Pathogen Genomics Center, National Institute of Infectious Diseases	Tsuyoshi Sekizuka, Kentaro Itokawa, Rina Tanaka, Masanori Hashino, Nozomu Hanaoka, Masumichi Saito, Naomi Nojiri, Hazuka Y Furihata, Tsuguto Fujimoto, Makoto Kuroda
hCoV-19/Japan/IC-9785/2022	EPI_ISL_13027192	-	SARS-CoV-2 testing team, National Institute of Infectious Diseases	Pathogen Genomics Center, National Institute of Infectious Diseases	Tsuyoshi Sekizuka, Kentaro Itokawa, Rina Tanaka, Masanori Hashino, Nozomu Hanaoka, Masumichi Saito, Naomi Nojiri, Hazuka Y Furihata, Tsuguto Fujimoto, Makoto Kuroda
hCoV-19/Japan/IC-9613/2022	EPI_ISL_13027064	-	SARS-CoV-2 testing team, National Institute of Infectious Diseases	Pathogen Genomics Center, National Institute of Infectious Diseases	Tsuyoshi Sekizuka, Kentaro Itokawa, Rina Tanaka, Masanori Hashino, Nozomu Hanaoka, Masumichi Saito, Naomi Nojiri, Hazuka Y Furihata, Tsuguto Fujimoto, Makoto Kuroda
hCoV-19/Japan/IC-9571/2022	EPI_ISL_13027035	-	SARS-CoV-2 testing team, National Institute of Infectious Diseases	Pathogen Genomics Center, National Institute of Infectious Diseases	Tsuyoshi Sekizuka, Kentaro Itokawa, Rina Tanaka, Masanori Hashino, Nozomu Hanaoka, Masumichi Saito, Naomi Nojiri, Hazuka Y Furihata, Tsuguto Fujimoto, Makoto Kuroda
hCoV-19/Japan/IC-9477/2022	EPI_ISL_13026960	-	SARS-CoV-2 testing team, National Institute of Infectious Diseases	Pathogen Genomics Center, National Institute of Infectious Diseases	Tsuyoshi Sekizuka, Kentaro Itokawa, Rina Tanaka, Masanori Hashino, Nozomu Hanaoka, Masumichi Saito, Naomi Nojiri, Hazuka Y Furihata, Tsuguto Fujimoto, Makoto Kuroda
hCoV-19/Japan/IC-9428/2022	EPI_ISL_13026918	-	SARS-CoV-2 testing team, National Institute of Infectious Diseases	Pathogen Genomics Center, National Institute of Infectious Diseases	Tsuyoshi Sekizuka, Kentaro Itokawa, Rina Tanaka, Masanori Hashino, Nozomu Hanaoka, Masumichi Saito, Naomi Nojiri, Hazuka Y Furihata, Tsuguto Fujimoto, Makoto Kuroda
hCoV-19/Japan/IC-9246/2022	EPI_ISL_12807034	-	SARS-CoV-2 testing team, National Institute of Infectious Diseases	Pathogen Genomics Center, National Institute of Infectious Diseases	Tsuyoshi Sekizuka, Kentaro Itokawa, Rina Tanaka, Masanori Hashino, Nozomu Hanaoka, Masumichi Saito, Naomi Nojiri, Hazuka Y Furihata, Tsuguto Fujimoto, Makoto Kuroda
hCoV-19/Japan/IC-9143/2022	EPI_ISL_12806854	-	SARS-CoV-2 testing team, National Institute of Infectious Diseases	Pathogen Genomics Center, National Institute of Infectious Diseases	Tsuyoshi Sekizuka, Kentaro Itokawa, Rina Tanaka, Masanori Hashino, Nozomu Hanaoka, Masumichi Saito, Naomi Nojiri, Hazuka Y Furihata, Tsuguto Fujimoto, Makoto Kuroda
hCoV-19/Japan/IC-9101/2022	EPI_ISL_12806812	-	SARS-CoV-2 testing team, National Institute of Infectious Diseases	Pathogen Genomics Center, National Institute of Infectious Diseases	Tsuyoshi Sekizuka, Kentaro Itokawa, Rina Tanaka, Masanori Hashino, Nozomu Hanaoka, Masumichi Saito, Naomi Nojiri, Hazuka Y Furihata, Tsuguto Fujimoto, Makoto Kuroda
hCoV-19/Japan/IC-8789/2022	EPI_ISL_12724668	-	SARS-CoV-2 testing team, National Institute of Infectious Diseases	Pathogen Genomics Center, National Institute of Infectious Diseases	Tsuyoshi Sekizuka, Kentaro Itokawa, Rina Tanaka, Masanori Hashino, Nozomu Hanaoka, Masumichi Saito, Naomi Nojiri, Hazuka Y Furihata, Tsuguto Fujimoto, Makoto Kuroda
hCoV-19/Japan/IC-7302/2022	EPI_ISL_12096935	-	SARS-CoV-2 testing team, National Institute of Infectious Diseases	Pathogen Genomics Center, National Institute of Infectious Diseases	Tsuyoshi Sekizuka, Kentaro Itokawa, Rina Tanaka, Masanori Hashino, Nozomu Hanaoka, Masumichi Saito, Naomi Nojiri, Hazuka Y Furihata, Tsuguto Fujimoto, Makoto Kuroda
hCoV-19/Japan/IC-7301/2022	EPI_ISL_12096934	-	SARS-CoV-2 testing team, National Institute of Infectious Diseases	Pathogen Genomics Center, National Institute of Infectious Diseases	Tsuyoshi Sekizuka, Kentaro Itokawa, Rina Tanaka, Masanori Hashino, Nozomu Hanaoka, Masumichi Saito, Naomi Nojiri, Hazuka Y Furihata, Tsuguto Fujimoto, Makoto Kuroda
hCoV-19/Japan/IC-11971/2022	EPI_ISL_13565842	-	SARS-CoV-2 testing team, National Institute of Infectious Diseases	Pathogen Genomics Center, National Institute of Infectious Diseases	Tsuyoshi Sekizuka, Kentaro Itokawa, Rina Tanaka, Masanori Hashino, Nozomu Hanaoka, Masumichi Saito, Naomi Nojiri, Hazuka Y Furihata, Tsuguto Fujimoto, Makoto Kuroda
hCoV-19/Japan/IC-11957/2022	EPI_ISL_13565831	-	SARS-CoV-2 testing team, National Institute of Infectious Diseases	Pathogen Genomics Center, National Institute of Infectious Diseases	Tsuyoshi Sekizuka, Kentaro Itokawa, Rina Tanaka, Masanori Hashino, Nozomu Hanaoka, Masumichi Saito, Naomi Nojiri, Hazuka Y Furihata, Tsuguto Fujimoto, Makoto Kuroda
hCoV-19/Japan/IC-11956/2022	EPI_ISL_13565830	-	SARS-CoV-2 testing team, National Institute of Infectious Diseases	Pathogen Genomics Center, National Institute of Infectious Diseases	Tsuyoshi Sekizuka, Kentaro Itokawa, Rina Tanaka, Masanori Hashino, Nozomu Hanaoka, Masumichi Saito, Naomi Nojiri, Hazuka Y Furihata, Tsuguto Fujimoto, Makoto Kuroda
hCoV-19/Japan/IC-11819/2022	EPI_ISL_13565725	-	SARS-CoV-2 testing team, National Institute of Infectious Diseases	Pathogen Genomics Center, National Institute of Infectious Diseases	Tsuyoshi Sekizuka, Kentaro Itokawa, Rina Tanaka, Masanori Hashino, Nozomu Hanaoka, Masumichi Saito, Naomi Nojiri, Hazuka Y Furihata, Tsuguto Fujimoto, Makoto Kuroda
hCoV-19/Japan/IC-11818/2022	EPI_ISL_13565724	-	SARS-CoV-2 testing team, National Institute of Infectious Diseases	Pathogen Genomics Center, National Institute of Infectious Diseases	Tsuyoshi Sekizuka, Kentaro Itokawa, Rina Tanaka, Masanori Hashino, Nozomu Hanaoka, Masumichi Saito, Naomi Nojiri, Hazuka Y Furihata, Tsuguto Fujimoto, Makoto Kuroda
hCoV-19/Japan/IC-11817/2022	EPI_ISL_13565723	-	SARS-CoV-2 testing team, National Institute of Infectious Diseases	Pathogen Genomics Center, National Institute of Infectious Diseases	Tsuyoshi Sekizuka, Kentaro Itokawa, Rina Tanaka, Masanori Hashino, Nozomu Hanaoka, Masumichi Saito, Naomi Nojiri, Hazuka Y Furihata, Tsuguto Fujimoto, Makoto Kuroda
hCoV-19/Japan/IC-11816/2022	EPI_ISL_13565722	-	SARS-CoV-2 testing team, National Institute of Infectious Diseases	Pathogen Genomics Center, National Institute of Infectious Diseases	Tsuyoshi Sekizuka, Kentaro Itokawa, Rina Tanaka, Masanori Hashino, Nozomu Hanaoka, Masumichi Saito, Naomi Nojiri, Hazuka Y Furihata, Tsuguto Fujimoto, Makoto Kuroda
hCoV-19/Japan/IC-11599/2022	EPI_ISL_13565560	-	SARS-CoV-2 testing team, National Institute of Infectious Diseases	Pathogen Genomics Center, National Institute of Infectious Diseases	Tsuyoshi Sekizuka, Kentaro Itokawa, Rina Tanaka, Masanori Hashino, Nozomu Hanaoka, Masumichi Saito, Naomi Nojiri, Hazuka Y Furihata, Tsuguto Fujimoto, Makoto Kuroda
hCoV-19/Japan/IC-11518/2022	EPI_ISL_13565493	-	SARS-CoV-2 testing team, National Institute of Infectious Diseases	Pathogen Genomics Center, National Institute of Infectious Diseases	Tsuyoshi Sekizuka, Kentaro Itokawa, Rina Tanaka, Masanori Hashino, Nozomu Hanaoka, Masumichi Saito, Naomi Nojiri, Hazuka Y Furihata, Tsuguto Fujimoto, Makoto Kuroda
hCoV-19/Japan/IC-11503/2022	EPI_ISL_13565480	-	SARS-CoV-2 testing team, National Institute of Infectious Diseases	Pathogen Genomics Center, National Institute of Infectious Diseases	Tsuyoshi Sekizuka, Kentaro Itokawa, Rina Tanaka, Masanori Hashino, Nozomu Hanaoka, Masumichi Saito, Naomi Nojiri, Hazuka Y Furihata, Tsuguto Fujimoto, Makoto Kuroda
hCoV-19/Japan/IC-11319/2022	EPI_ISL_13217741	-	SARS-CoV-2 testing team, National Institute of Infectious Diseases	Pathogen Genomics Center, National Institute of Infectious Diseases	Tsuyoshi Sekizuka, Kentaro Itokawa, Rina Tanaka, Masanori Hashino, Nozomu Hanaoka, Masumichi Saito, Naomi Nojiri, Hazuka Y Furihata, Tsuguto Fujimoto, Makoto Kuroda
hCoV-19/Japan/IC-11302/2022	EPI_ISL_13217728	-	SARS-CoV-2 testing team, National Institute of Infectious Diseases	Pathogen Genomics Center, National Institute of Infectious Diseases	Tsuyoshi Sekizuka, Kentaro Itokawa, Rina Tanaka, Masanori Hashino, Nozomu Hanaoka, Masumichi Saito, Naomi Nojiri, Hazuka Y Furihata, Tsuguto Fujimoto, Makoto Kuroda
hCoV-19/Japan/IC-11076/2022	EPI_ISL_13217557	-	SARS-CoV-2 testing team, National Institute of Infectious Diseases	Pathogen Genomics Center, National Institute of Infectious Diseases	Tsuyoshi Sekizuka, Kentaro Itokawa, Rina Tanaka, Masanori Hashino, Nozomu Hanaoka, Masumichi Saito, Naomi Nojiri, Hazuka Y Furihata, Tsuguto Fujimoto, Makoto Kuroda
hCoV-19/Japan/IC-11004/2022	EPI_ISL_13217492	-	SARS-CoV-2 testing team, National Institute of Infectious Diseases	Pathogen Genomics Center, National Institute of Infectious Diseases	Tsuyoshi Sekizuka, Kentaro Itokawa, Rina Tanaka, Masanori Hashino, Nozomu Hanaoka, Masumichi Saito, Naomi Nojiri, Hazuka Y Furihata, Tsuguto Fujimoto, Makoto Kuroda
hCoV-19/Japan/IC-11003/2022	EPI_ISL_13217491	-	SARS-CoV-2 testing team, National Institute of Infectious Diseases	Pathogen Genomics Center, National Institute of Infectious Diseases	Tsuyoshi Sekizuka, Kentaro Itokawa, Rina Tanaka, Masanori Hashino, Nozomu Hanaoka, Masumichi Saito, Naomi Nojiri, Hazuka Y Furihata, Tsuguto Fujimoto, Makoto Kuroda
hCoV-19/Japan/IC-10946/2022	EPI_ISL_13217448	-	SARS-CoV-2 testing team, National Institute of Infectious Diseases	Pathogen Genomics Center, National Institute of Infectious Diseases	Tsuyoshi Sekizuka, Kentaro Itokawa, Rina Tanaka, Masanori Hashino, Nozomu Hanaoka, Masumichi Saito, Naomi Nojiri, Hazuka Y Furihata, Tsuguto Fujimoto, Makoto Kuroda
hCoV-19/Japan/IC-10933/2022	EPI_ISL_13217439	-	SARS-CoV-2 testing team, National Institute of Infectious Diseases	Pathogen Genomics Center, National Institute of Infectious Diseases	Tsuyoshi Sekizuka, Kentaro Itokawa, Rina Tanaka, Masanori Hashino, Nozomu Hanaoka, Masumichi Saito, Naomi Nojiri, Hazuka Y Furihata, Tsuguto Fujimoto, Makoto Kuroda
hCoV-19/Japan/IC-10861/2022	EPI_ISL_13217385	-	SARS-CoV-2 testing team, National Institute of Infectious Diseases	Pathogen Genomics Center, National Institute of Infectious Diseases	Tsuyoshi Sekizuka, Kentaro Itokawa, Rina Tanaka, Masanori Hashino, Nozomu Hanaoka, Masumichi Saito, Naomi Nojiri, Hazuka Y Furihata, Tsuguto Fujimoto, Makoto Kuroda
hCoV-19/Japan/IC-10855/2022	EPI_ISL_13217381	-	SARS-CoV-2 testing team, National Institute of Infectious Diseases	Pathogen Genomics Center, National Institute of Infectious Diseases	Tsuyoshi Sekizuka, Kentaro Itokawa, Rina Tanaka, Masanori Hashino, Nozomu Hanaoka, Masumichi Saito, Naomi Nojiri, Hazuka Y Furihata, Tsuguto Fujimoto, Makoto Kuroda
hCoV-19/Japan/IC-10669/2022	EPI_ISL_13167924	-	SARS-CoV-2 testing team, National Institute of Infectious Diseases	Pathogen Genomics Center, National Institute of Infectious Diseases	Tsuyoshi Sekizuka, Kentaro Itokawa, Rina Tanaka, Masanori Hashino, Nozomu Hanaoka, Masumichi Saito, Naomi Nojiri, Hazuka Y Furihata, Tsuguto Fujimoto, Makoto Kuroda
hCoV-19/Japan/IC-10593/2022	EPI_ISL_13167861	-	SARS-CoV-2 testing team, National Institute of Infectious Diseases	Pathogen Genomics Center, National Institute of Infectious Diseases	Tsuyoshi Sekizuka, Kentaro Itokawa, Rina Tanaka, Masanori Hashino, Nozomu Hanaoka, Masumichi Saito, Naomi Nojiri, Hazuka Y Furihata, Tsuguto Fujimoto, Makoto Kuroda
hCoV-19/Japan/IC-10581/2022	EPI_ISL_13167851	-	SARS-CoV-2 testing team, National Institute of Infectious Diseases	Pathogen Genomics Center, National Institute of Infectious Diseases	Tsuyoshi Sekizuka, Kentaro Itokawa, Rina Tanaka, Masanori Hashino, Nozomu Hanaoka, Masumichi Saito, Naomi Nojiri, Hazuka Y Furihata, Tsuguto Fujimoto, Makoto Kuroda
hCoV-19/Japan/IC-10546/2022	EPI_ISL_13167827	-	SARS-CoV-2 testing team, National Institute of Infectious Diseases	Pathogen Genomics Center, National Institute of Infectious Diseases	Tsuyoshi Sekizuka, Kentaro Itokawa, Rina Tanaka, Masanori Hashino, Nozomu Hanaoka, Masumichi Saito, Naomi Nojiri, Hazuka Y Furihata, Tsuguto Fujimoto, Makoto Kuroda
hCoV-19/Japan/IC-10456/2022	EPI_ISL_13167755	-	SARS-CoV-2 testing team, National Institute of Infectious Diseases	Pathogen Genomics Center, National Institute of Infectious Diseases	Tsuyoshi Sekizuka, Kentaro Itokawa, Rina Tanaka, Masanori Hashino, Nozomu Hanaoka, Masumichi Saito, Naomi Nojiri, Hazuka Y Furihata, Tsuguto Fujimoto, Makoto Kuroda
hCoV-19/Japan/IC-10455/2022	EPI_ISL_13167754	-	SARS-CoV-2 testing team, National Institute of Infectious Diseases	Pathogen Genomics Center, National Institute of Infectious Diseases	Tsuyoshi Sekizuka, Kentaro Itokawa, Rina Tanaka, Masanori Hashino, Nozomu Hanaoka, Masumichi Saito, Naomi Nojiri, Hazuka Y Furihata, Tsuguto Fujimoto, Makoto Kuroda
hCoV-19/Japan/IC-10424/2022	EPI_ISL_13027633	-	SARS-CoV-2 testing team, National Institute of Infectious Diseases	Pathogen Genomics Center, National Institute of Infectious Diseases	Tsuyoshi Sekizuka, Kentaro Itokawa, Rina Tanaka, Masanori Hashino, Nozomu Hanaoka, Masumichi Saito, Naomi Nojiri, Hazuka Y Furihata, Tsuguto Fujimoto, Makoto Kuroda
hCoV-19/Japan/IC-10423/2022	EPI_ISL_13027632	-	SARS-CoV-2 testing team, National Institute of Infectious Diseases	Pathogen Genomics Center, National Institute of Infectious Diseases	Tsuyoshi Sekizuka, Kentaro Itokawa, Rina Tanaka, Masanori Hashino, Nozomu Hanaoka, Masumichi Saito, Naomi Nojiri, Hazuka Y Furihata, Tsuguto Fujimoto, Makoto Kuroda
hCoV-19/Japan/IC-10105/2022	EPI_ISL_13027412	-	SARS-CoV-2 testing team, National Institute of Infectious Diseases	Pathogen Genomics Center, National Institute of Infectious Diseases	Tsuyoshi Sekizuka, Kentaro Itokawa, Rina Tanaka, Masanori Hashino, Nozomu Hanaoka, Masumichi Saito, Naomi Nojiri, Hazuka Y Furihata, Tsuguto Fujimoto, Makoto Kuroda
Japan/Donner417/2021	EPI_ISL_1973268	BS001081	-	-	Kosaki et al
hCoV-19/Italy/UMB-LAOP-74-1-03-2022/2022	EPI_ISL_13440240	-	A.O. TERNI	A.O. PERUGIA	Palumbo M, Scaccetti A, Bicchieraro G, Ciurnelli R, Cappelletti E, Lepri E, Bondi P, Lucheroni F, Spaccapelo R
hCoV-19/Indonesia/JK-NIHRD-WGS.22.05393/2022	EPI_ISL_13501633	-	RSDC Wisma Atlet Kemayoran	National Institute of Health Research and Development	Nur Ika Hariastuti, Hana Apsari Pawestri, Arie Ardiansyah Nugraha, Fajar Nur Sulistiyohadi, Hartanti Dian Ikawati, Subangkit, Kartika Dewi Puspa, Putri Widia Astuti, Nelis Imaningsih, IGM Wirabrata
hCoV-19/Indonesia/JK-NIHRD-WGS.22.05391/2022	EPI_ISL_13501631	-	RSDC Wisma Atlet Kemayoran	National Institute of Health Research and Development	Nur Ika Hariastuti, Hana Apsari Pawestri, Arie Ardiansyah Nugraha, Fajar Nur Sulistiyohadi, Hartanti Dian Ikawati, Subangkit, Kartika Dewi Puspa, Putri Widia Astuti, Nelis Imaningsih, IGM Wirabrata
hCoV-19/Indonesia/JK-NIHRD-WGS.22.05182/2022	EPI_ISL_13501539	-	RSDC Wisma Atlet Kemayoran	National Institute of Health Research and Development	Fajar Nur Sulistiyohadi, Hartanti Dian Ikawati, Arie Ardiansyah Nugraha, Hana Apsari Pawestri, Subangkit, Kartika Dewi Puspa, Nur Ika Hariastuti, Putri Widia Astuti, Nelis Imaningsih, IGM Wirabrata
hCoV-19/Indonesia/JK-NIHRD-WGS.22.05181/2022	EPI_ISL_13501538	-	RSDC Wisma Atlet Kemayoran	National Institute of Health Research and Development	Fajar Nur Sulistiyohadi, Hartanti Dian Ikawati, Arie Ardiansyah Nugraha, Hana Apsari Pawestri, Subangkit, Kartika Dewi Puspa, Nur Ika Hariastuti, Putri Widia Astuti, Nelis Imaningsih, IGM Wirabrata
hCoV-19/Indonesia/JK-NIHRD-WGS-22-06337/2022	EPI_ISL_13638122	-	GSI Lab	National Institute of Health Research and Development	Subangkit, Hana Apsari Pawestri, Arie Ardiansyah Nugraha, Fajar Nur Sulistiyohadi, Hartanti Dian Ikawati, Kartika Dewi Puspa, Nur Ika Hariastuti, Putri Widia Astuti, Nelis Imaningsih, IGM Wirabrata
hCoV-19/Indonesia/JK-NIHRD-WGS-22-06322/2022	EPI_ISL_13638119	-	GSI Lab	National Institute of Health Research and Development	Nur Ika Hariastuti, Hana Apsari Pawestri, Arie Ardiansyah Nugraha, Fajar Nur Sulistiyohadi, Hartanti Dian Ikawati, Subangkit, Kartika Dewi Puspa, Putri Widia Astuti, Nelis Imaningsih, IGM Wirabrata
hCoV-19/Indonesia/JK-NIHRD-WGS-22-05733/2022	EPI_ISL_13521470	-	RSDC Wisma Atlet Kemayoran	National Institute of Health Research and Development	Nur Ika Hariastuti, Hana Apsari Pawestri, Arie Ardiansyah Nugraha, Fajar Nur Sulistiyohadi, Hartanti Dian Ikawati, Subangkit, Kartika Dewi Puspa, Putri Widia Astuti, Nelis Imaningsih, IGM Wirabrata
hCoV-19/Indonesia/JK-NIHRD-WGS_22_06654/2022	EPI_ISL_13637472	-	Econolab Jakarta	National Institute of Health Research and Development	Nur Ika Hariastuti, Hana Apsari Pawestri, Arie Ardiansyah Nugraha, Fajar Nur Sulistiyohadi, Hartanti Dian Ikawati, Subangkit, Kartika Dewi Puspa, Putri Widia Astuti, Nelis Imaningsih, IGM Wirabrata
hCoV-19/Indonesia/JK-NIHRD-WGS_22_06381/2022	EPI_ISL_13636548	-	Econolab jakarta	National Institute of Health Research and Development	Hartanti Dian Ikawati, Arie Ardiansyah Nugraha, Fajar Nur Sulistiyohadi, Hana Apsari Pawestri, Subangkit, Kartika Dewi Puspa, Nur Ika Hariastuti, Putri Widia Astuti, Nelis Imaningsih, IGM Wirabrata
hCoV-19/Indonesia/JK-NIHRD-WGS_22_04949/2022	EPI_ISL_13466509	-	Laboratorium Klinik Karunia	National Institute of Health Research and Development	Hana Apsari Pawestri, Arie Ardiansyah Nugraha, Fajar Nur Sulistiyohadi, Hartanti Dian Ikawati, Subangkit, Kartika Dewi Puspa, Nur Ika Hariastuti, Putri Widia Astuti, Nelis Imaningsih, IGM Wirabrata
hCoV-19/Indonesia/JK-NIHRD-WGS_22_04948/2022	EPI_ISL_13466508	-	Laboratorium Klinik Karunia	National Institute of Health Research and Development	Hana Apsari Pawestri, Arie Ardiansyah Nugraha, Fajar Nur Sulistiyohadi, Hartanti Dian Ikawati, Subangkit, Kartika Dewi Puspa, Nur Ika Hariastuti, Putri Widia Astuti, Nelis Imaningsih, IGM Wirabrata
hCoV-19/Indonesia/JK-NIHRD-WGS_22_04945/2022	EPI_ISL_13466506	-	Laboratorium Klinik Karunia	National Institute of Health Research and Development	Subangkit, Hana Apsari Pawestri, Arie Ardiansyah Nugraha, Fajar Nur Sulistiyohadi, Hartanti Dian Ikawati, Kartika Dewi Puspa, Nur Ika Hariastuti, Putri Widia Astuti, Nelis Imaningsih, IGM Wirabrata
hCoV-19/Indonesia/JK-NIHRD-WGS_22_04943/2022	EPI_ISL_13466505	-	Laboratorium Klinik Karunia	National Institute of Health Research and Development	Hana Apsari Pawestri, Arie Ardiansyah Nugraha, Fajar Nur Sulistiyohadi, Hartanti Dian Ikawati, Subangkit, Kartika Dewi Puspa, Nur Ika Hariastuti, Putri Widia Astuti, Nelis Imaningsih, IGM Wirabrata
hCoV-19/Indonesia/JK-NIHRD-WGS_22_04942/2022	EPI_ISL_13466504	-	Laboratorium Klinik Karunia	National Institute of Health Research and Development	Nur Ika Hariastuti, Hana Apsari Pawestri, Arie Ardiansyah Nugraha, Fajar Nur Sulistiyohadi, Hartanti Dian Ikawati, Subangkit, Kartika Dewi Puspa, Putri Widia Astuti, Nelis Imaningsih, IGM Wirabrata
hCoV-19/Indonesia/JK-NIHRD-WGS_22_04941/2022	EPI_ISL_13466503	-	Laboratorium Klinik Karunia	National Institute of Health Research and Development	Nur Ika Hariastuti, Hana Apsari Pawestri, Arie Ardiansyah Nugraha, Fajar Nur Sulistiyohadi, Hartanti Dian Ikawati, Subangkit, Kartika Dewi Puspa, Putri Widia Astuti, Nelis Imaningsih, IGM Wirabrata
hCoV-19/Indonesia/JB-NIHRD-WGS.22.08079/2022	EPI_ISL_13905517	-	Helix Laboratorium	National Institute of Health Research and Development	Nelis Imaningsih, Arie Ardiansyah Nugraha, Fajar Nur Sulistiyohadi, Hana Apsari Pawestri, Hartanti Dian Ikawati, Subangkit, Kartika Dewi Puspa, Nur Ika Hariastuti, Putri Widia Astuti, IGM Wirabrata
hCoV-19/Indonesia/JB-NIHRD-WGS-22-07573/2022	EPI_ISL_13752196	-	Naraya Medical Center	National Institute of Health Research and Development	Kartika Dewi Puspa, Arie Ardiansyah Nugraha, Fajar Nur Sulistiyohadi, Hana Apsari Pawestri, Hartanti Dian Ikawati, Subangkit, Nur Ika Hariastuti, Putri Widia Astuti, Nelis Imaningsih, IGM Wirabrata
hCoV-19/Indonesia/JB-NIHRD-WGS-22-07572/2022	EPI_ISL_13752205	-	Naraya Medical Center	National Institute of Health Research and Development	Subangkit, Hana Apsari Pawestri, Arie Ardiansyah Nugraha, Fajar Nur Sulistiyohadi, Hartanti Dian Ikawati, Kartika Dewi Puspa, Nur Ika Hariastuti, Putri Widia Astuti, Nelis Imaningsih, IGM Wirabrata
hCoV-19/Indonesia/JB-NIHRD-WGS-22-07569/2022	EPI_ISL_13752200	-	Naraya Medical Center	National Institute of Health Research and Development	Nur Ika Hariastuti, Hana Apsari Pawestri, Arie Ardiansyah Nugraha, Fajar Nur Sulistiyohadi, Hartanti Dian Ikawati, Subangkit, Kartika Dewi Puspa, Putri Widia Astuti, Nelis Imaningsih, IGM Wirabrata
hCoV-19/Indonesia/JB-NIHRD-WGS-22-07567/2022	EPI_ISL_13752202	-	Naraya Medical Center	National Institute of Health Research and Development	Nur Ika Hariastuti, Hana Apsari Pawestri, Arie Ardiansyah Nugraha, Fajar Nur Sulistiyohadi, Hartanti Dian Ikawati, Subangkit, Kartika Dewi Puspa, Putri Widia Astuti, Nelis Imaningsih, IGM Wirabrata
hCoV-19/Indonesia/JB-NIHRD-WGS-22-07564/2022	EPI_ISL_13752198	-	Naraya Medical Center	National Institute of Health Research and Development	Nur Ika Hariastuti, Hana Apsari Pawestri, Arie Ardiansyah Nugraha, Fajar Nur Sulistiyohadi, Hartanti Dian Ikawati, Subangkit, Kartika Dewi Puspa, Putri Widia Astuti, Nelis Imaningsih, IGM Wirabrata
hCoV-19/Indonesia/JB-NIHRD-WGS-22-07563/2022	EPI_ISL_13752207	-	Naraya Medical Center	National Institute of Health Research and Development	Nur Ika Hariastuti, Hana Apsari Pawestri, Arie Ardiansyah Nugraha, Fajar Nur Sulistiyohadi, Hartanti Dian Ikawati, Subangkit, Kartika Dewi Puspa, Putri Widia Astuti, Nelis Imaningsih, IGM Wirabrata
hCoV-19/Indonesia/JB-NIHRD-WGS-22-07562/2022	EPI_ISL_13752197	-	Naraya Medical Center	National Institute of Health Research and Development	Nur Ika Hariastuti, Hana Apsari Pawestri, Arie Ardiansyah Nugraha, Fajar Nur Sulistiyohadi, Hartanti Dian Ikawati, Subangkit, Kartika Dewi Puspa, Putri Widia Astuti, Nelis Imaningsih, IGM Wirabrata
hCoV-19/Indonesia/JB-NIHRD-WGS-22-07559/2022	EPI_ISL_13752208	-	Naraya Medical Center	National Institute of Health Research and Development	Hana Apsari Pawestri, Arie Ardiansyah Nugraha, Fajar Nur Sulistiyohadi, Hartanti Dian Ikawati, Subangkit, Kartika Dewi Puspa, Nur Ika Hariastuti, Putri Widia Astuti, Nelis Imaningsih, IGM Wirabrata
hCoV-19/Indonesia/JB-GS-WJHL-ITB-NIHRD-W03778/2022	EPI_ISL_13745626	-	Helix Laboratorium	West Java Health Laboratory; School of Life Sciences and Technology, Institut Teknologi Bandung; National Institute of Health Research & Development	Azzania Fibriani, Miftahul Faridl, Karimatu Khoirunnisa, Ema Rahmawati, Ryan Bayusantika Ristandi, Rifky Waluyajati Rachman, Cut Nur Cinthia Alamanda, Rini Robiani, Hadiana, Hana Apsari Pawestri, Nelis Imaningsih, Subangkit, IGM Wirabrata
hCoV-19/Indonesia/JB-GS-WJHL-ITB-NIHRD-W03773/2022	EPI_ISL_13745623	-	Helix Laboratorium	West Java Health Laboratory; School of Life Sciences and Technology, Institut Teknologi Bandung; National Institute of Health Research & Development	Azzania Fibriani, Miftahul Faridl, Karimatu Khoirunnisa, Ema Rahmawati, Ryan Bayusantika Ristandi, Rifky Waluyajati Rachman, Cut Nur Cinthia Alamanda, Rini Robiani, Hadiana, Hana Apsari Pawestri, Nelis Imaningsih, Subangkit, IGM Wirabrata
hCoV-19/Indonesia/JB-GS-FKUNPAD-0445/2022	EPI_ISL_13783247	-	Laboratorium RS Immanuel	Laboratorium Genetik Molekuler, Biomedik Lanjut, FK UNPAD	Yunia Sribudiani, Chrysanti Murad, Dwi Agustian, Lidya Chaidir, Savira Ekawardhani, Nurul Setia Rahayu, Fensi Amalia, Jessi Annisa, Yeni Rendieni, Yanu, Shinta, Nuni Haeruni, Ida Parwati, Tri Hanggono Ahmad
IND/INSACOG-GBRC1397/2021	EPI_ISL_3162116	OM846628	-	-	Kumar et al
IND/CD211294/2021	EPI_ISL_2714697	MW969755	-	-	Shrivastava et al
HongKong/HKPU-00174/2020	-	MZ266523	-	-	Siu et al
hCoV-19/HongKong/HK-HKPU-PUU038211539/2022	EPI_ISL_13140549	-	Department of Health Technology and Informatics, The Hong Kong Polytechnic University	Department of Health Technology and Informatics, The Hong Kong Polytechnic University	Gilman Kit-Hang Siu, Lam-Kwong Lee, Kenneth Siu-Sing Leung, Jake Siu-Lun Leung, Wing-Hei Lo, Timothy Ting-Leung Ng, Chloe Toi-Mei Chan, Ivan Tak-Fai Wong, Kingsley King-Gee Tam, Hiu-Yin Lao, Alan Ka-Lun Wu, Miranda Chong-Yee Yau, Yvette Wai-Man Lai, Kitty Sau-Chun Fung, Sandy Ka-Yee Chau, Barry Kin-Chung Wong, Wing-Kin To, Kristine Luk, Alex Yat-Man Ho, Tak-Lun Que, Kam-Tong Yip, Wing Cheong Yam,…
hCoV-19/HongKong/HK-HKPU-PUU038145226/2022	EPI_ISL_13140493	-	Department of Health Technology and Informatics, The Hong Kong Polytechnic University	Department of Health Technology and Informatics, The Hong Kong Polytechnic University	Gilman Kit-Hang Siu, Lam-Kwong Lee, Kenneth Siu-Sing Leung, Jake Siu-Lun Leung, Wing-Hei Lo, Timothy Ting-Leung Ng, Chloe Toi-Mei Chan, Ivan Tak-Fai Wong, Kingsley King-Gee Tam, Hiu-Yin Lao, Alan Ka-Lun Wu, Miranda Chong-Yee Yau, Yvette Wai-Man Lai, Kitty Sau-Chun Fung, Sandy Ka-Yee Chau, Barry Kin-Chung Wong, Wing-Kin To, Kristine Luk, Alex Yat-Man Ho, Tak-Lun Que, Kam-Tong Yip, Wing Cheong Yam,…
hCoV-19/HongKong/HK-HKPU-PUU038143347/2022	EPI_ISL_13140494	-	Department of Health Technology and Informatics, The Hong Kong Polytechnic University	Department of Health Technology and Informatics, The Hong Kong Polytechnic University	Gilman Kit-Hang Siu, Lam-Kwong Lee, Kenneth Siu-Sing Leung, Jake Siu-Lun Leung, Wing-Hei Lo, Timothy Ting-Leung Ng, Chloe Toi-Mei Chan, Ivan Tak-Fai Wong, Kingsley King-Gee Tam, Hiu-Yin Lao, Alan Ka-Lun Wu, Miranda Chong-Yee Yau, Yvette Wai-Man Lai, Kitty Sau-Chun Fung, Sandy Ka-Yee Chau, Barry Kin-Chung Wong, Wing-Kin To, Kristine Luk, Alex Yat-Man Ho, Tak-Lun Que, Kam-Tong Yip, Wing Cheong Yam,…
hCoV-19/HongKong/HK-HKPU-PUU037449426/2022	EPI_ISL_13140558	-	Department of Health Technology and Informatics, The Hong Kong Polytechnic University	Department of Health Technology and Informatics, The Hong Kong Polytechnic University	Gilman Kit-Hang Siu, Lam-Kwong Lee, Kenneth Siu-Sing Leung, Jake Siu-Lun Leung, Wing-Hei Lo, Timothy Ting-Leung Ng, Chloe Toi-Mei Chan, Ivan Tak-Fai Wong, Kingsley King-Gee Tam, Hiu-Yin Lao, Alan Ka-Lun Wu, Miranda Chong-Yee Yau, Yvette Wai-Man Lai, Kitty Sau-Chun Fung, Sandy Ka-Yee Chau, Barry Kin-Chung Wong, Wing-Kin To, Kristine Luk, Alex Yat-Man Ho, Tak-Lun Que, Kam-Tong Yip, Wing Cheong Yam,…
hCoV-19/HongKong/HK-HKPU-PUU037300686/2022	EPI_ISL_12812535	-	Department of Health Technology and Informatics, The Hong Kong Polytechnic University	Department of Health Technology and Informatics, The Hong Kong Polytechnic University	Gilman Kit-Hang Siu, Lam-Kwong Lee, Kenneth Siu-Sing Leung, Jake Siu-Lun Leung, Wing-Hei Lo, Timothy Ting-Leung Ng, Chloe Toi-Mei Chan, Ivan Tak-Fai Wong, Kingsley King-Gee Tam, Hiu-Yin Lao, Alan Ka-Lun Wu, Miranda Chong-Yee Yau, Yvette Wai-Man Lai, Kitty Sau-Chun Fung, Sandy Ka-Yee Chau, Barry Kin-Chung Wong, Wing-Kin To, Kristine Luk, Alex Yat-Man Ho, Tak-Lun Que, Kam-Tong Yip, Wing Cheong Yam,…
hCoV-19/HongKong/HK-HKPU-PUU037283374/2022	EPI_ISL_13140316	-	Department of Health Technology and Informatics, The Hong Kong Polytechnic University	Department of Health Technology and Informatics, The Hong Kong Polytechnic University	Gilman Kit-Hang Siu, Lam-Kwong Lee, Kenneth Siu-Sing Leung, Jake Siu-Lun Leung, Wing-Hei Lo, Timothy Ting-Leung Ng, Chloe Toi-Mei Chan, Ivan Tak-Fai Wong, Kingsley King-Gee Tam, Hiu-Yin Lao, Alan Ka-Lun Wu, Miranda Chong-Yee Yau, Yvette Wai-Man Lai, Kitty Sau-Chun Fung, Sandy Ka-Yee Chau, Barry Kin-Chung Wong, Wing-Kin To, Kristine Luk, Alex Yat-Man Ho, Tak-Lun Que, Kam-Tong Yip, Wing Cheong Yam,…
hCoV-19/HongKong/HK-HKPU-PUU037225137/2022	EPI_ISL_12839558	-	Department of Health Technology and Informatics, The Hong Kong Polytechnic University	Department of Health Technology and Informatics, The Hong Kong Polytechnic University	Gilman Kit-Hang Siu, Lam-Kwong Lee, Kenneth Siu-Sing Leung, Jake Siu-Lun Leung, Wing-Hei Lo, Timothy Ting-Leung Ng, Chloe Toi-Mei Chan, Ivan Tak-Fai Wong, Kingsley King-Gee Tam, Hiu-Yin Lao, Alan Ka-Lun Wu, Miranda Chong-Yee Yau, Yvette Wai-Man Lai, Kitty Sau-Chun Fung, Sandy Ka-Yee Chau, Barry Kin-Chung Wong, Wing-Kin To, Kristine Luk, Alex Yat-Man Ho, Tak-Lun Que, Kam-Tong Yip, Wing Cheong Yam,…
hCoV-19/HongKong/HK-HKPU-PUU037168354/2022	EPI_ISL_12810066	-	Department of Health Technology and Informatics, The Hong Kong Polytechnic University	Department of Health Technology and Informatics, The Hong Kong Polytechnic University	Gilman Kit-Hang Siu, Lam-Kwong Lee, Kenneth Siu-Sing Leung, Jake Siu-Lun Leung, Wing-Hei Lo, Timothy Ting-Leung Ng, Chloe Toi-Mei Chan, Ivan Tak-Fai Wong, Kingsley King-Gee Tam, Hiu-Yin Lao, Alan Ka-Lun Wu, Miranda Chong-Yee Yau, Yvette Wai-Man Lai, Kitty Sau-Chun Fung, Sandy Ka-Yee Chau, Barry Kin-Chung Wong, Wing-Kin To, Kristine Luk, Alex Yat-Man Ho, Tak-Lun Que, Kam-Tong Yip, Wing Cheong Yam,…
hCoV-19/HongKong/HK-HKPU-PUU010577490/2022	EPI_ISL_12810023	-	Department of Health Technology and Informatics, The Hong Kong Polytechnic University	Department of Health Technology and Informatics, The Hong Kong Polytechnic University	Gilman Kit-Hang Siu, Lam-Kwong Lee, Kenneth Siu-Sing Leung, Jake Siu-Lun Leung, Wing-Hei Lo, Timothy Ting-Leung Ng, Chloe Toi-Mei Chan, Ivan Tak-Fai Wong, Kingsley King-Gee Tam, Hiu-Yin Lao, Alan Ka-Lun Wu, Miranda Chong-Yee Yau, Yvette Wai-Man Lai, Kitty Sau-Chun Fung, Sandy Ka-Yee Chau, Barry Kin-Chung Wong, Wing-Kin To, Kristine Luk, Alex Yat-Man Ho, Tak-Lun Que, Kam-Tong Yip, Wing Cheong Yam,…
hCoV-19/HongKong/HK-HKPU-PUU003946974/2022	EPI_ISL_12812523	-	Department of Health Technology and Informatics, The Hong Kong Polytechnic University	Department of Health Technology and Informatics, The Hong Kong Polytechnic University	Gilman Kit-Hang Siu, Lam-Kwong Lee, Kenneth Siu-Sing Leung, Jake Siu-Lun Leung, Wing-Hei Lo, Timothy Ting-Leung Ng, Chloe Toi-Mei Chan, Ivan Tak-Fai Wong, Kingsley King-Gee Tam, Hiu-Yin Lao, Alan Ka-Lun Wu, Miranda Chong-Yee Yau, Yvette Wai-Man Lai, Kitty Sau-Chun Fung, Sandy Ka-Yee Chau, Barry Kin-Chung Wong, Wing-Kin To, Kristine Luk, Alex Yat-Man Ho, Tak-Lun Que, Kam-Tong Yip, Wing Cheong Yam,…
hCoV-19/HongKong/HK-HKPU-PUB061691447/2022	EPI_ISL_12419269	-	Department of Health Technology and Informatics, The Hong Kong Polytechnic University	Department of Health Technology and Informatics, The Hong Kong Polytechnic University	Gilman Kit-Hang Siu, Lam-Kwong Lee, Kenneth Siu-Sing Leung, Jake Siu-Lun Leung, Wing-Hei Lo, Timothy Ting-Leung Ng, Chloe Toi-Mei Chan, Ivan Tak-Fai Wong, Kingsley King-Gee Tam, Hiu-Yin Lao, Alan Ka-Lun Wu, Miranda Chong-Yee Yau, Yvette Wai-Man Lai, Kitty Sau-Chun Fung, Sandy Ka-Yee Chau, Barry Kin-Chung Wong, Wing-Kin To, Kristine Luk, Alex Yat-Man Ho, Tak-Lun Que, Kam-Tong Yip, Wing Cheong Yam,…
hCoV-19/HongKong/CM22001347/2022	EPI_ISL_12912012	-	Temporary Specimen Collection Centre at the AsiaWorld-Expo, Hong Kong International Airport	Hong Kong Department of Health	Alan K.L. Tsang, Peter C.W. Yip, Patricia K. L. Leung, Ken H.L. Ng, Edman T.K. Lam, Rickjason C.W. Chan
hCoV-19/HongKong/CM22001345/2022	EPI_ISL_12912010	-	Temporary Specimen Collection Centre at the AsiaWorld-Expo, Hong Kong International Airport	Hong Kong Department of Health	Alan K.L. Tsang, Peter C.W. Yip, Patricia K. L. Leung, Ken H.L. Ng, Edman T.K. Lam, Rickjason C.W. Chan
hCoV-19/HongKong/CM22001339/2022	EPI_ISL_12912007	-	Temporary Specimen Collection Centre at the AsiaWorld-Expo, Hong Kong International Airport	Hong Kong Department of Health	Alan K.L. Tsang, Peter C.W. Yip, Patricia K. L. Leung, Ken H.L. Ng, Edman T.K. Lam, Rickjason C.W. Chan
hCoV-19/HongKong/CM22001334/2022	EPI_ISL_12912002	-	Home Quarantine Taskforce, Centre for Health Protection	Hong Kong Department of Health	Alan K.L. Tsang, Peter C.W. Yip, Patricia K. L. Leung, Ken H.L. Ng, Edman T.K. Lam, Rickjason C.W. Chan
hCoV-19/HongKong/CM22001281/2022	EPI_ISL_12911970	-	Home Quarantine Taskforce, Centre for Health Protection	Hong Kong Department of Health	Alan K.L. Tsang, Peter C.W. Yip, Patricia K. L. Leung, Ken H.L. Ng, Edman T.K. Lam, Rickjason C.W. Chan
hCoV-19/HongKong/CM22001279/2022	EPI_ISL_12911968	-	Home Quarantine Taskforce, Centre for Health Protection	Hong Kong Department of Health	Alan K.L. Tsang, Peter C.W. Yip, Patricia K. L. Leung, Ken H.L. Ng, Edman T.K. Lam, Rickjason C.W. Chan
hCoV-19/HongKong/CM22001023/2022	EPI_ISL_12693687	-	Temporary Specimen Collection Centre at the AsiaWorld-Expo	Public Health Laboratory Centre, Hong Kong Department of Health	Alan K.L. Tsang, Peter C.W. Yip, Patricia K. L. Leung, Ken H.L. Ng, Edman T.K. Lam, Rickjason C.W. Chan
hCoV-19/HongKong/CM22000993/2022	EPI_ISL_12537872	-	Home Quarantine Taskforce	Hong Kong Department of Health	Alan K.L. Tsang, Peter C.W. Yip, Patricia K. L. Leung, Ken H.L. Ng, Edman T.K. Lam, Rickjason C.W. Chan
hCoV-19/HongKong/CM22000988/2022	EPI_ISL_12537858	-	Temporary Specimen Collection Centre at the AsiaWorld-Expo	Hong Kong Department of Health	Alan K.L. Tsang, Peter C.W. Yip, Patricia K. L. Leung, Ken H.L. Ng, Edman T.K. Lam, Rickjason C.W. Chan
hCoV-19/HongKong/CM22000705/2022	EPI_ISL_12138136	-	Temporary Specimen Collection Centre at the AsiaWorld-Expo	Hong Kong Department of Health	Alan K.L. Tsang, Peter C.W. Yip, Patricia K. L. Leung, Ken H.L. Ng, Edman T.K. Lam, Rickjason C.W. Chan
hCoV-19/HongKong/CH22084434/2022	EPI_ISL_12771763	-	QC CALL CENTRE	Hong Kong Department of Health	Alan K.L. Tsang, Peter C.W. Yip, Patricia K. L. Leung, Ken H.L. Ng, Edman T.K. Lam, Rickjason C.W. Chan
hCoV-19/Germany/BW-RKI-I-829764/2022	EPI_ISL_13011779	-	SYNLAB MVZ Leinfelden-Echterdingen	Robert Koch Institute	unknown
hCoV-19/Germany/BE-RKI-I-849151/2022	EPI_ISL_13244595	-	MDI Limbach Berlin GmbH; MVZ Labor Berlin	Robert Koch Institute	unknown
hCoV-19/France/IDF-HMN-22052111210/2022	EPI_ISL_13076374	-	BIOCLINIC SAINT MAUR	Department of Virology, Henri Mondor University Hospital, Assistance Publique H‚àö¬•pitaux de Paris, Universit‚àö¬© Paris-Est Cr‚àö¬©teil, INSERM U955	Christophe Rodriguez, Slim Fourati, Vanessa Demontant, Guillaume Gricourt, Melissa NDebi, Alexandre Soulier, Elisabeth Trawinski, Jean-Michel Pawlotsky
hCoV-19/France/ARA-HMN-22062241398/2022	EPI_ISL_13853966	-	STMARTINS ORIADE	Department of Virology, Henri Mondor University Hospital, Assistance Publique H‚àö¬•pitaux de Paris, Universit‚àö¬© Paris-Est Cr‚àö¬©teil, INSERM U955	Christophe Rodriguez, Slim Fourati, Vanessa Demontant, Guillaume Gricourt, Melissa NDebi, Alexandre Soulier, Elisabeth Trawinski, Jean-Michel Pawlotsky
hCoV-19/France/ARA-HCL722003303401/2022	EPI_ISL_13877582	-	LABORATOIRE NOVELAB	CNR Virus des Infections Respiratoires - France SUD	Antonin Bal, Bruno Simon, Theophile Boyer, Gregory Destras, Gwendolyne Burfin, Hadrien Regue, Quentin Semanas, Martine Valette, Bruno Lina, Laurence Josset
FRA/IHUCOVID-012678_Nova1/2020	-	ON298268	-	-	Levasseur et al
FRA/IHUCOVID-003240-1/2021	EPI_ISL_1020400	ON442169	-	-	Levasseur et al
FRA/IHUCOVID-000496_Illu2/2020	EPI_ISL_2596805	ON286323	-	-	Levasseur et al
England/RAND-15242CC/2021	EPI_ISL_1985276	OU266353	Randox Laboratories	Wellcome Sanger Institute	Randox et al
England/QEUH-B11E25/2020	EPI_ISL_642541	OB991508	Lighthouse Lab in Glasgow	Wellcome Sanger Institute	VanSteenhouse et al
England/QEUH-AD246B/2020	EPI_ISL_634112	OB989968	Lighthouse Lab in Glasgow	Wellcome Sanger Institute	VanSteenhouse et al
England/QEUH-95F704/2020	EPI_ISL_532428	OA969870	Lighthouse Lab in Glasgow	Wellcome Sanger Institute	VanSteenhouse et al
hCoV-19/England/QEUH-3DE0273/2022	EPI_ISL_12547840	-	Lighthouse Lab in Glasgow	Wellcome Sanger Institute for the COVID-19 Genomics UK (COG-UK) Consortium	Harper VanSteenhouse, Yumi Kasai, David Gray, Carol Clugston, Anna Dominiczak and Alex Alderton, Roberto Amato, Jeffrey Barrett, Sonia Goncalves, Ewan Harrison, David K. Jackson, Ian Johnston, Dominic Kwiatkowski, Cordelia Langford, John Sillitoe on behalf of the Wellcome Sanger Institute COVID-19 Surveillance Team
England/QEUH-153B1D4/2021	EPI_ISL_2005000	OU270509	Lighthouse Lab in Glasgow	Wellcome Sanger Institute	VanSteenhouse et al
England/QEUH-11CAB2B/2021	EPI_ISL_957130	OD964610	Lighthouse Lab in Glasgow	Wellcome Sanger Institute	VanSteenhouse et al
England/PLYM-2045528/2021	EPI_ISL_5024200	OU844323	Lighthouse Laboratory Plymouth	Wellcome Sanger Institute	Lighthouse Laboratory et al
England/NORT-2818A3/2020	EPI_ISL_488783	OA965074	NU-OMICS DNA Sequencing research facility, Northumbria University	Wellcome Sanger Institute	Duncan et al
England/MILK-9A54AE/2020	EPI_ISL_550143	OA972543	Lighthouse Lab in Milton Keynes	Wellcome Sanger Institute	The Lighthouse Lab in Milton et al
England/MILK-9757AE/2020	EPI_ISL_552482	OA974655	Lighthouse Lab in Milton Keynes	Wellcome Sanger Institute	The Lighthouse Lab in Milton et al
England/MILK-654289/2020	EPI_ISL_558030	OA980217	Lighthouse Lab in Milton Keynes	Wellcome Sanger Institute	The Lighthouse Lab in Milton et al
England/MILK-62D81E/2020	EPI_ISL_557953	OA980218	Lighthouse Lab in Milton Keynes	Wellcome Sanger Institute	The Lighthouse Lab in Milton et al
England/MILK-30847CA/2021	EPI_ISL_8445018	OV413443	Lighthouse Lab in Milton Keynes	Wellcome Sanger Institute	The Lighthouse Lab in Milton et al
England/MILK-1FE9180/2021	EPI_ISL_4893890	OU832281	Lighthouse Lab in Milton Keynes	Wellcome Sanger Institute	The Lighthouse Lab in Milton et al
England/MILK-1FD2E47/2021	EPI_ISL_4897753	OU828525	Lighthouse Lab in Milton Keynes	Wellcome Sanger Institute	The Lighthouse Lab in Milton et al
England/MILK-1F9D3D0/2021	EPI_ISL_4755259	OU794998	Lighthouse Lab in Milton Keynes	Wellcome Sanger Institute	The Lighthouse Lab in Milton et al
England/MILK-154F9E4/2021	EPI_ISL_1986586	OU266945	Lighthouse Lab in Milton Keynes	Wellcome Sanger Institute	The Lighthouse Lab in Milton et al
England/MILK-11694BA/2021	EPI_ISL_938922	OD955471	Lighthouse Lab in Milton Keynes	Wellcome Sanger Institute	The Lighthouse Lab in Milton et al
England/CAMC-B52101/2020	EPI_ISL_657793	OB999781	Lighthouse Lab in Cambridge	Wellcome Sanger Institute	Howes et al
England/CAMC-145BB4A/2021	EPI_ISL_1473723	OU215329	Lighthouse Lab in Cambridge	Wellcome Sanger Institute	Howes et al
England/CAMC-133BC8A/2021	EPI_ISL_1831442	OU263813	Lighthouse Lab in Cambridge	Wellcome Sanger Institute	Howes et al
England/CAMB-84BD6/2020	EPI_ISL_440515	FR996847	Department of Pathology, University of Cambridge	Wellcome Sanger Institute	Meredith et al
England/BRBR-1995B5E/2021	EPI_ISL_3093043	OU457630	Berkshire and Surrey Pathology Services Lighthouse Laboratory	Wellcome Sanger Institute	Berkshire et al
England/ALDP-C39275/2020	EPI_ISL_731487	OD909855	Lighthouse Lab in Alderley Park	Wellcome Sanger Institute	Wynn et al
England/ALDP-C062CC/2020	EPI_ISL_709427	OD905007	Lighthouse Lab in Alderley Park	Wellcome Sanger Institute	Wynn et al
England/ALDP-2DAB426/2021	EPI_ISL_7625201	OV464532	Lighthouse Lab in Alderley Park	Wellcome Sanger Institute	Wynn et al
England/ALDP-20242EC/2021	EPI_ISL_5027976	OU850730	Lighthouse Lab in Alderley Park	Wellcome Sanger Institute	Wynn et al
England/ALDP-1651720/2021	EPI_ISL_2541661	OU334042	Lighthouse Lab in Alderley Park	Wellcome Sanger Institute	Wynn et al
England/ALDP-154FF3D/2021	EPI_ISL_1986886	OU267164	Lighthouse Lab in Alderley Park	Wellcome Sanger Institute	Wynn et al
England/ALDP-1490C28/2021	EPI_ISL_1488833	OU226240	Lighthouse Lab in Alderley Park	Wellcome Sanger Institute	Wynn et al
England/ALDP-12AB891/2021	EPI_ISL_1061906	OD993942	Lighthouse Lab in Alderley Park	Wellcome Sanger Institute	Wynn et al
England/ALDP-10F9B51/2021	EPI_ISL_917632	OD951405	Lighthouse Lab in Alderley Park	Wellcome Sanger Institute	Wynn et al
England/ALDP-10312A3/2021	EPI_ISL_880535	OD942732	Lighthouse Lab in Alderley Park	Wellcome Sanger Institute	Wynn et al
EGY/CUNCI-HGC9I014/2020	EPI_ISL_907087	MW547442	-	-	Zekri et al
EGY/CCHE57357_W3_A088/2021	-	OK001882	-	-	Hatem et al
DEU/NRW-06/2020	EPI_ISL_414505	MT582494	Center of Medical Microbiology, Virology, and Hospital Hygiene, University of Dusseldorf	Heinrich Heine University	Houwaart et al
DEU/C1291/2021	-	OM462442	-	-	Kieninger et al
hCoV-19/Denmark/DCGC-527922/2022	EPI_ISL_13299190	-	Department of Bacteria, Parasites and Fungi, Statens Serum Institut, Copenhagen, Denmark	Statens Serum Institut Bioinformatics and Microbial Genomics	Danish Covid-19 Genome Consortium
hCoV-19/Denmark/DCGC-526165/2022	EPI_ISL_13178888	-	Department of Bacteria, Parasites and Fungi, Statens Serum Institut, Copenhagen, Denmark	Statens Serum Institut Bioinformatics and Microbial Genomics	Danish Covid-19 Genome Consortium
Denmark/DCGC-525453/2022	-	OX209628	Department of Bacteria, Parasites and Fungi, Statens Serum Institut, Copenhagen, Denmark	statens serum institut and the danish covid19 genome consortium (dcgc)	Danish Covid-19 Genome et al
Denmark/DCGC-519203/2022	-	OX205413	Department of Bacteria, Parasites and Fungi, Statens Serum Institut, Copenhagen, Denmark	statens serum institut and the danish covid19 genome consortium (dcgc)	Danish Covid-19 Genome et al
hCoV-19/Denmark/DCGC-518675/2022	EPI_ISL_12895962	-	Department of Bacteria, Parasites and Fungi, Statens Serum Institut, Copenhagen, Denmark	Statens Serum Institut Bioinformatics and Microbial Genomics	Danish Covid-19 Genome Consortium
hCoV-19/Denmark/DCGC-518156/2022	EPI_ISL_12895448	-	Department of Bacteria, Parasites and Fungi, Statens Serum Institut, Copenhagen, Denmark	Statens Serum Institut Bioinformatics and Microbial Genomics	Danish Covid-19 Genome Consortium
hCoV-19/Denmark/DCGC-516956/2022	EPI_ISL_12811161	-	Department of Bacteria, Parasites and Fungi, Statens Serum Institut, Copenhagen, Denmark	Statens Serum Institut Bioinformatics and Microbial Genomics	Danish Covid-19 Genome Consortium
hCoV-19/Denmark/DCGC-506132/2022	EPI_ISL_12534001	-	Department of Bacteria, Parasites and Fungi, Statens Serum Institut, Copenhagen, Denmark	Statens Serum Institut Bioinformatics and Microbial Genomics	Danish Covid-19 Genome Consortium
Denmark/DCGC-506024/2022	-	OX195666	Department of Bacteria, Parasites and Fungi, Statens Serum Institut, Copenhagen, Denmark	statens serum institut and the danish covid19 genome consortium (dcgc)	Danish Covid-19 Genome et al
Denmark/DCGC-447615/2022	-	OX121053	Department of Bacteria, Parasites and Fungi, Statens Serum Institut, Copenhagen, Denmark	statens serum institut and the danish covid19 genome consortium (dcgc)	Danish Covid-19 Genome et al
Denmark/DCGC-446089/2022	-	OX119393	Department of Bacteria, Parasites and Fungi, Statens Serum Institut, Copenhagen, Denmark	statens serum institut and the danish covid19 genome consortium (dcgc)	Danish Covid-19 Genome et al
Denmark/DCGC-127684/2021	EPI_ISL_2972615	OV917415	Department of Bacteria, Parasites and Fungi, Statens Serum Institut, Copenhagen, Denmark	statens serum institut and the danish covid19 genome consortium (dcgc)	Danish Covid-19 Genome et al
hCoV-19/Chile/RM-52265/2022	EPI_ISL_12688039	-	Genetica Molecular and Subdepartamento de Virologia ISP Chile	Instituto de Salud Publica de Chile	Karen Orostica, Constanza Campano, Marcelo Rojas, Barbara Parra, Patricia Bustos, Rodrigo Fasce, Andres Castillo, Matias Pezoa, Ivan Ponce, Jorge Fernandez
hCoV-19/Canada/ON-PHL-22-22167/2022	EPI_ISL_12881278	-	Public Health Ontario Laboratory	Public Health Ontario Laboratory	Jacob Afelskie, Rebecca Azzaro, Doonia Bajovic, Philip Banh, Claudia Chu, Kirby Cronin, Rachelle DiTullio, Carla Duncan, Dhiraj Gaglani, Mark Horsman, Hadia Hussain, Jason Iraheta, Grace Jeong, Sushma Kavikondala, Lisa Kim, Surendra Kumar, Aimin Li, Maria Mariscal, Alex Marchand-Austin, Dean Maxwell, Lisa McTaggart, Fatima Merza, Esther Nagai, Rima Palencia, John Palmer, Samir N Patel, Nataliya P…
hCoV-19/Canada/NL-PHML-449070/2022	EPI_ISL_13429304	-	NL-Dr. Leonard A. Miller Centre for Health Services	Newfoundland and Labrador - Eastern Health	Anna Majer, Shari Tyson, Grace Seo, Philip Mabon, Elsie Grudeski, Rhiannon Huzarewich, Russell Mandes, Anneliese Landgraff, Jennifer Tanner, Natalie Knox, Morag Graham, Gary Van Domselaar, Robert Needle, Yang Yu, George Zahariadis, Phil Andrews, Christopher Corkum, Geoffrey Woodland, Nathalie Bastien, Yan Li, Timothy Booth, Darian Hole, Madison Chapel, Ana Duggan, Kirsten Biggar, CanCOGeNs metada…
hCoV-19/Canada/BC-BCCDC-450890/2022	EPI_ISL_13412609	-	British Columbia Centre For Disease Control	B.C. Centre for Disease Control Public Health Laboratory	Prystajecky Natalie, Linda Hoang, Dan Fornika, John Tyson, Shannon Russell, Kim Macdonald, Kimia Kamelian, James Zlosnik, Ana Pacagnella, Corrinne Ng, Loretta Janz, Robert Azana, Mel Krajden
hCoV-19/Canada/BC-BCCDC-450325/2022	EPI_ISL_13412156	-	British Columbia Centre For Disease Control	B.C. Centre for Disease Control Public Health Laboratory	Prystajecky Natalie, Linda Hoang, Dan Fornika, John Tyson, Shannon Russell, Kim Macdonald, Kimia Kamelian, James Zlosnik, Ana Pacagnella, Corrinne Ng, Loretta Janz, Robert Azana, Mel Krajden
hCoV-19/Canada/BC-BCCDC-442235/2022	EPI_ISL_13320726	-	British Columbia Centre For Disease Control	B.C. Centre for Disease Control Public Health Laboratory	Prystajecky Natalie, Linda Hoang, Dan Fornika, John Tyson, Shannon Russell, Kim Macdonald, Kimia Kamelian, James Zlosnik, Ana Pacagnella, Corrinne Ng, Loretta Janz, Robert Azana, Mel Krajden
hCoV-19/Cambodia/g0621047/2022	EPI_ISL_13613167	-	Virology Unit, Institut Pasteur du Cambodge (IPC)	Virology Unit, Institut Pasteur du Cambodge (IPC)	Leakhena Pum, Sophoannadedh Rath, Cecile Troupin, Jurre Y Siegers, Ly Sovann, Kraing Sidonn, Yi Sengdoeurn, Chin Savuth, Chau Darapheak, Veasna Duong, Erik A Karlsson
hCoV-19/Cambodia/g0616117/2022	EPI_ISL_13613162	-	Virology Unit, Institut Pasteur du Cambodge (IPC)	Virology Unit, Institut Pasteur du Cambodge (IPC)	Leakhena Pum, Sophoannadedh Rath, Cecile Troupin, Jurre Y Siegers, Ly Sovann, Kraing Sidonn, Yi Sengdoeurn, Chin Savuth, Chau Darapheak, Veasna Duong, Erik A Karlsson
BRA/SP-NXBS1644GENOV827672305963/2021	EPI_ISL_4415938	ON576167	-	-	Guarischi et al
BRA/GO-NVBS2560GENOV700800055209/2021	EPI_ISL_4423895	ON576898	-	-	Guarischi et al
BGD/ideSHi-TR-673/2021	EPI_ISL_1915113	MZ413856	-	-	Afrad et al
hCoV-19/Austria/LB-R00087-S250/2022	EPI_ISL_13826133	-	Lifebrain Covid Labor GmbH	Lifebrain Covid Labor GmbH	Filip Sima, Alexandra Wagner, Kristina Bavrka Kolenc, Lucia Castello, Anna Edermayr
hCoV-19/Austria/LB-R00087-S007/2022	EPI_ISL_13825898	-	Lifebrain Covid Labor GmbH	Lifebrain Covid Labor GmbH	Filip Sima, Alexandra Wagner, Kristina Bavrka Kolenc, Lucia Castello, Anna Edermayr
hCoV-19/Australia/VIC65083/2022	EPI_ISL_13710153	-	Microbiological Diagnostic Unit - Public Health Laboratory (MDU-PHL)	Microbiological Diagnostic Unit - Public Health Laboratory (MDU-PHL)	Seemann, T., Horan, K., Sherry, N.L.
hCoV-19/Australia/VIC63016/2022	EPI_ISL_13458344	-	Microbiological Diagnostic Unit - Public Health Laboratory (MDU-PHL)	Microbiological Diagnostic Unit - Public Health Laboratory (MDU-PHL)	Seemann, T., Horan, K., Sherry, N.L.
hCoV-19/Australia/NSW-SAVID-12395/2022	EPI_ISL_13199454	-	Area of Virology, Serology and Virology Division (SAViD), New South Wales Health Pathology Randwick	Virology Research Laboratory; Area of Virology, Serology and Virology Division (SAViD), New South Wales Health Pathology Randwick	Foster, C.; Jean, T.; Wong, M.; Yeang, M.; Van Hal, S.; Rawlinson, W.
hCoV-19/Australia/NSW-ICPMR-28746/2022	EPI_ISL_13721586	-	Australian Clinical Labs (formerly Healthscope Pathology)	NSW Health Pathology - Institute of Clinical Pathology and Medical Research; Westmead Hospital; University of Sydney	Arnott A., Draper J., Gall M., Martinez E., Rockett R., Sintchenko V., on behalf of ICPMR
hCoV-19/Australia/NSW-ICPMR-26871/2022	EPI_ISL_13198944	-	4Cyte Pathology	NSW Health Pathology - Institute of Clinical Pathology and Medical Research; Westmead Hospital; University of Sydney	Arnott A., Draper J., Gall M., Martinez E., Rockett R., Sintchenko V., on behalf of ICPMR
hCoV-19/Australia/NSW-ICPMR-26741/2022	EPI_ISL_13198814	-	Laverty Pathology	NSW Health Pathology - Institute of Clinical Pathology and Medical Research; Westmead Hospital; University of Sydney	Arnott A., Draper J., Gall M., Martinez E., Rockett R., Sintchenko V., on behalf of ICPMR
hCoV-19/Australia/NSW-ICPMR-25941/2022	EPI_ISL_12932830	-	Australian Clinical Labs (formerly Healthscope Pathology)	NSW Health Pathology - Institute of Clinical Pathology and Medical Research; Westmead Hospital; University of Sydney	Arnott A., Draper J., Gall M., Martinez E., Rockett R., Sintchenko V., on behalf of ICPMR
AUS/VIC9904/2020	-	MW156394	Microbiological Diagnostic Unit - Public Health Laboratory (MDU-PHL)	The Peter Doherty Institute for Infection and Immunity	Caly et al
AUS/VIC9581/2020	-	MW156228	Microbiological Diagnostic Unit - Public Health Laboratory (MDU-PHL)	The Peter Doherty Institute for Infection and Immunity	Caly et al
AUS/VIC8368/2020	-	MW153694	Microbiological Diagnostic Unit - Public Health Laboratory (MDU-PHL)	The Peter Doherty Institute for Infection and Immunity	Caly et al
AUS/VIC8060/2020	-	MW153489	Microbiological Diagnostic Unit - Public Health Laboratory (MDU-PHL)	The Peter Doherty Institute for Infection and Immunity	Caly et al
AUS/VIC7296/2020	-	MW154937	Victorian Infectious Diseases Reference Laboratory (VIDRL)	The Peter Doherty Institute for Infection and Immunity	Caly et al
AUS/VIC4980/2020	EPI_ISL_519346	MT970670	Microbiological Diagnostic Unit - Public Health Laboratory (MDU-PHL)	The Peter Doherty Institute for Infection and Immunity	Sait et al
AUS/VIC3701/2020	EPI_ISL_520437	MT970093	Microbiological Diagnostic Unit - Public Health Laboratory (MDU-PHL)	The Peter Doherty Institute for Infection and Immunity	Sait et al
AUS/VIC17386/2020	EPI_ISL_663869	MW320897	Microbiological Diagnostic Unit - Public Health Laboratory (MDU-PHL)	The Peter Doherty Institute for Infection and Immunity	Seemann et al
AUS/VIC1614/2020	EPI_ISL_456523	MT612213	Victorian Infectious Diseases Reference Laboratory (VIDRL)	The Peter Doherty Institute for Infection and Immunity	Caly et al
AUS/VIC14070/2020	-	MW156871	Microbiological Diagnostic Unit - Public Health Laboratory (MDU-PHL)	The Peter Doherty Institute for Infection and Immunity	Caly et al
AUS/VIC11388/2020	-	MW156836	Microbiological Diagnostic Unit - Public Health Laboratory (MDU-PHL)	The Peter Doherty Institute for Infection and Immunity	Caly et al
